# Supplementary material for: Volatile Organic Compounds Emitted by the Biocontrol Agent Pythium oligandrum Contribute to Ginger Plant Growth and Disease Resistance
Source: Microbiol Spectr. 2023 Aug 3;11(4):e01510-23. doi: 10.1128/spectrum.01510-23 (PMC10433877; doi:10.1128/spectrum.01510-23)
Supplement: Supplemental file 1 — Table S1. Download spectrum.01510-23-s0002.xlsx, XLSX file, 0.01 MB [file spectrum.01510-23-s0002.xlsx]

## Sheet: Table_S1
Table S1. List of primers used for qPCR work. As well as the sequences, the Pfam annotations for ginger genes and gene description for N. benthamiana, primer efficiency value and the purpose are listed for each of the primer pairs.
Species	Pfam Annotations / Gene description	Gene name (ID)	Orientation	Sequence 5'-3'	Purpose	Primer efficiency
Zingiber officinale	PF02309(AUX/IAA family);	LOC122030586	Fw	TAGGCGACGCAAAGAATGGA	validate RNAseq dataset	1
			Rv	TGTTTTCGTCGAGCACCTCA
Zingiber officinale	PF09265(Cytokinin dehydrogenase 1, FAD and cytokinin binding)	LOC121984891	Fw	GTGACGTGCTCGAATGAGGAAAAC	validate RNAseq dataset	0.99
			Rv	CCTCGCCCTCTGTGGAGC
Zingiber officinale	PF01357(Expansin C-terminal domain);	LOC122032820	Fw	CCTTCATCGCCACAAGTCCA	validate RNAseq dataset	0.99
			Rv	GAGTCCGCAAAGACGTAGCC
Zingiber officinale	PF03514(GRAS domain family);	LOC122014941	Fw	GATCAGGATGCTGCTGGGTT	validate RNAseq dataset	0.99
			Rv	AGATGCATGATGATTGGATCAGTG
Zingiber officinale	PF14379(MYB-CC type transfactor, LHEQLE motif);PF00249(Myb-like DNA-binding domain);	LOC122009450	Fw	CTTCCGAGCTTACGGTCCTC	validate RNAseq dataset	1
			Rv	CATCCCCTTCCATGCCCTAC
Zingiber officinale	PF03106(WRKY DNA -binding domain);	LOC121976224	Fw	AATTTTGCCGAACCAAACCG	validate RNAseq dataset	1
			Rv	ATAGCGCGTCATGGGAAGAG
Zingiber officinale	PF00847(AP2 domain);	LOC122003585	Fw	ACCAAGACATGTAGCAAGGCAG	validate RNAseq dataset	1
			Rv	TCAGATTGGGGGCCATGGAA
Zingiber officinale	PF03143(Elongation factor Tu C-terminal domain);PF00009(Elongation factor Tu GTP binding domain);PF03144(Elongation factor Tu domain 2);	LOC121989190	Fw	GATGGACAGACACGAGAA	reference gene for Zingiber officinale	0.99
			Rv	GAGACCTCCTTGACGATT
Nicotiana benthamiana	Nicotiana benthamiana gibberellin-regulated protein	KX139063.1	Fw	GGTGTTAACGCCGAGGTTTC	qPCR	1.01
			Rv	CCTACTGGTCCCTCTGGTGA
Nicotiana benthamiana	Nicotiana benthamiana alpha expansin A1	LOC107798333	Fw	TTGTTTCTCTGCTTCTGGATGG	qPCR	1.05
			Rv	CTTAATGCAGCAGTGTTTGTACCA
Nicotiana benthamiana	Nicotiana benthamiana translation elongation factor 1-alpha-like	AY206004.1	Fw	CCTCAAGAAGGTTGGATACAAC	reference gene for N. benthamiana	0.97
			Rv	TCTTGGGCTCATTAATCTGGTC
Nicotiana benthamiana	Nicotiana benthamiana alpha expansin A2	AF049351.1	Fw	CCTAAATGGTGTAGAAAAG	qPCR	0.94
			Rv	AATGCCACCTCTGTAAAT
