# Supplementary material for: Volatile Organic Compounds Emitted by the Biocontrol Agent Pythium oligandrum Contribute to Ginger Plant Growth and Disease Resistance
Source: Microbiol Spectr. 2023 Aug 3;11(4):e01510-23. doi: 10.1128/spectrum.01510-23 (PMC10433877; doi:10.1128/spectrum.01510-23)
Supplement: Supplemental file 2 — Table S2. Download spectrum.01510-23-s0003.xlsx, XLSX file, 7.7 MB [file spectrum.01510-23-s0003.xlsx]

## Sheet: Table S2 (A)
Table S2. (A) Transcriptomic dataset for ginger either exposed to the volatile organic compounds (VOCs) produced by Pythium oligandrum or non-exposed (control) at 21 d. Summary of gene models and functional annotations for ginger genes and the RNA-seq dataset. (B) Based on the Pfam annotations, the list of upregulated ginger genes related to growth and stress responses in plants either exposed to…
Gene ID	Protein_IDs	Predicted product	Pfam annotations	gene_symbol	Description	List for genes annotated with selected Pfam domains for validation of RNA-seq data	Control (V8) R1 FPKM	Control (V8) R2 FPKM	Control (V8) R3 FPKM	Control (V8) FPKM (Mean)	Po-VOCS R1 FPKM	Po-VOCS R2 FPKM	Po-VOCs R3 FPKM	Po-VOCs FPKM(Mean)	FoldChange (Po-VOCs-vs-Control (V8))	log2FoldChange (Po-VOCs-vs-Control (V8))	q-value (Po-VOCs-vs-Control (V8))	Gene_Regulation (Po-VOCs-vs-Control (V8))
LOC121983033	XP_042391954.1	product=AT-hook motif nuclear-localized protein 17-like	PF03479(Plants and Prokaryotes Conserved (PCC) domain);	K2I5.6	PREDICTED: AT-hook motif nuclear-localized protein 28-like [Musa acuminata subsp. malaccensis]		0	0.07	0	0.02	0.21	1.04	1.76	1	43.08	5.43	0.02	Up
LOC122047768	XP_042465172.1	product=probable protein phosphatase 2C 32	PF00481(Protein phosphatase 2C);	F23F1.6	hypothetical protein C4D60_Mb07t13840 [Musa balbisiana]		0.05	0.05	0	0.03	0.11	2.72	0.21	1.01	28.96	4.86	0.04	Up
LOC122036924	XP_042452297.1	product=mucin-2-like	PF05678(VQ motif);	MKA23.7	uncharacterized protein PB18E9.04c-like [Phoenix dactylifera]		0	0.15	0.26	0.14	1.17	0.84	1.04	1.02	7.42	2.89	0.02	Up
LOC122003896	XP_042414808.1	product=transcription factor bHLH162-like isoform X2	#N/A	T13K14.130	hypothetical protein BHM03_00000353 [Ensete ventricosum]		0.13	0.06	0.06	0.09	0.27	1.25	1.56	1.03	12.14	3.6	0.03	Up
LOC121994567	XP_042404494.1	product=uncharacterized protein LOC121994567	#N/A		hypothetical protein C4D60_Mb05t12040 [Musa balbisiana]		0	0.19	0.24	0.15	0.76	0.85	1.48	1.03	7.19	2.85	0.03	Up
LOC122004371	XP_042415205.1	product=uncharacterized protein LOC122004371	#N/A		hypothetical protein C4D60_Mb04t22780 [Musa balbisiana]		0.28	0.32	0.14	0.25	0.97	0.95	1.18	1.03	4.11	2.04	0.04	Up
LOC122029753	XP_042444814.1	product=leucine-rich repeat receptor protein kinase HPCA1-like isoform X5	PF08263(Leucine rich repeat N-terminal domain);PF13855(Leucine rich repeat);	At5g49760	PREDICTED: probable leucine-rich repeat receptor-like protein kinase At5g49770 isoform X1 [Musa acuminata subsp. malaccensis]		0.04	0.06	0.06	0.06	1.36	1.12	0.62	1.03	17.82	4.16	0	Up
LOC121971330	XP_042378465.1	product=protein WVD2-like 1	PF06886(Targeting protein for Xklp2 (TPX2) domain);	MXC7.13	hypothetical protein BHE74_00025629 [Ensete ventricosum]		0.06	0.06	0.12	0.08	1.44	1.23	0.43	1.03	12.34	3.63	0	Up
LOC122052384	XP_042469814.1	product=peroxidase 51-like	PF00141(Peroxidase);	F19F18.20	PREDICTED: peroxidase 51 [Musa acuminata subsp. malaccensis]		0.06	0.16	0	0.07	1.49	1.23	0.39	1.04	13.54	3.76	0.02	Up
LOC122010417	XP_042422883.1	product=protein tesmin/TSO1-like CXC 2	PF03638(Tesmin/TSO1-like CXC domain, cysteine-rich domain);	dl3425c	PREDICTED: protein tesmin/TSO1-like CXC 2 [Musa acuminata subsp. malaccensis]		0.32	0.11	0.47	0.3	1.3	1.04	0.81	1.05	3.43	1.78	0.03	Up
LOC122027395	XP_042442281.1	product=(3S%2C6E)-nerolidol synthase 1-like	PF01397(Terpene synthase, N-terminal domain);PF03936(Terpene synthase family, metal binding domain);		PREDICTED: (3S,6E)-nerolidol synthase 1-like [Musa acuminata subsp. malaccensis]		0.04	0.12	0.04	0.07	0.66	1.47	1.05	1.06	15.93	3.99	0	Up
LOC121971177	XP_042378256.1	product=protein IQ-DOMAIN 22-like	PF00612(IQ calmodulin-binding motif);PF13178(Protein of unknown function (DUF4005));	F11F8.30	PREDICTED: protein IQ-DOMAIN 31-like [Musa acuminata subsp. malaccensis]		0.15	0	0.24	0.13	0.6	1.5	1.08	1.06	8.18	3.03	0.03	Up
LOC122000457	XP_042410791.1	product=SUPPRESSOR OF GAMMA RESPONSE 1-like	PF02365(No apical meristem (NAM) protein);	F14G11.2	PREDICTED: NAC domain-containing protein 8-like [Musa acuminata subsp. malaccensis]		0.22	0.16	0.22	0.2	0.56	1.82	0.81	1.06	5.35	2.42	0.05	Up
LOC121973329	XP_042380762.1	product=receptor-like protein kinase HERK 1	PF07714(Protein tyrosine and serine/threonine kinase);PF12819(Malectin-like domain);	F12M12.260	PREDICTED: receptor-like protein kinase HERK 1 [Musa acuminata subsp. malaccensis]		0.3	0.12	0.15	0.19	0.9	1.38	0.91	1.06	5.44	2.44	0	Up
LOC122041814	XP_042457569.1	product=probable LRR receptor-like serine/threonine-protein kinase At1g56140	PF00069(Protein kinase domain);PF11721(Malectin domain);	F14G9.24	PREDICTED: probable LRR receptor-like serine/threonine-protein kinase At1g56140 [Musa acuminata subsp. malaccensis]		0.26	0.38	0.17	0.27	1.86	0.9	0.45	1.07	3.81	1.93	0.03	Up
LOC122035769	XP_042450809.1	product=origin of replication complex subunit 2-like	PF04084(Origin recognition complex subunit 2);	OsI_10291	PREDICTED: origin of replication complex subunit 2 [Musa acuminata subsp. malaccensis]		0.1	0.23	0.28	0.2	0.88	1.1	1.29	1.09	5.35	2.42	0.02	Up
LOC122053488	XP_042471476.1	product=auxin-induced protein 22D-like	PF02309(AUX/IAA family);	ARG13	hypothetical protein C4D60_Mb04t28200 [Musa balbisiana]		0	0	0	0	1.07	1	1.21	1.09	68.72	6.1	0	Up
LOC121970533	XP_042377242.1	product=WRKY transcription factor 71-like	PF03106(WRKY DNA -binding domain);	F1N18.10	hypothetical protein C4D60_Mb04t14640 [Musa balbisiana]		0.1	0.2	0.15	0.15	0.77	1.44	1.06	1.09	7.3	2.87	0.01	Up
LOC122047748	XP_042465150.1	product=uncharacterized protein LOC122047748	#N/A		hypothetical protein BHE74_00016352 [Ensete ventricosum]		0.16	0.21	0	0.12	1.46	0.61	1.22	1.1	8.82	3.14	0.02	Up
LOC122032180	XP_042447373.1	product=gamma-glutamylcyclotransferase 2-1-like	PF04752(ChaC-like protein);	At5g26220	PREDICTED: gamma-glutamylcyclotransferase 2-2 [Musa acuminata subsp. malaccensis]		0	0.07	0.22	0.1	0.89	1.18	1.23	1.1	11.58	3.53	0.02	Up
LOC122017351	XP_042430870.1	product=probable LRR receptor-like serine/threonine-protein kinase At1g53430 isoform X2	PF00069(Protein kinase domain);PF11721(Malectin domain);PF13855(Leucine rich repeat);	T3F20.25	probable LRR receptor-like serine/threonine-protein kinase At1g53430 [Phoenix dactylifera]		0.06	0.23	0.3	0.2	2.01	0.99	0.32	1.11	5.34	2.42	0.03	Up
LOC121989790	XP_042399973.1	product=uncharacterized protein LOC121989790	#N/A		hypothetical protein C4D60_Mb05t12040 [Musa balbisiana]		0.17	0.28	0.28	0.24	0.99	1.26	1.08	1.11	4.52	2.18	0	Up
LOC121994230	XP_042404273.1	product=uncharacterized protein LOC121994230	PF04720(PDDEXK-like family of unknown function);		PREDICTED: uncharacterized protein LOC103977363 [Musa acuminata subsp. malaccensis]		0.07	0.13	0	0.07	0.49	0.46	2.4	1.12	17.14	4.1	0.03	Up
LOC122031564	XP_042446597.1	product=probable 2-oxoglutarate-dependent dioxygenase AOP1	PF03171(2OG-Fe(II) oxygenase superfamily);	AOP1.2	probable inactive 2-oxoglutarate-dependent dioxygenase AOP2 [Elaeis guineensis]		0	0	0	0	2.3	0.61	0.45	1.12	90.87	6.51	0	Up
LOC122011564	XP_042423881.1	product=protein SODIUM POTASSIUM ROOT DEFECTIVE 2-like	PF00403(Heavy-metal-associated domain);	F3G5.18	protein SODIUM POTASSIUM ROOT DEFECTIVE 2-like [Phoenix dactylifera]		0.12	0.06	0.06	0.08	2.3	0.46	0.61	1.12	13.29	3.73	0.02	Up
LOC122037565	XP_042453027.1	product=transcription factor bHLH87-like isoform X2	PF00010(Helix-loop-helix DNA-binding domain);	MHC9.1	PREDICTED: uncharacterized protein LOC103978780 [Musa acuminata subsp. malaccensis]		0.1	0.14	0.17	0.14	1.46	1.26	0.66	1.13	7.98	3	0	Up
LOC122013849	XP_042426003.1	product=NAC domain-containing protein 68-like	PF02365(No apical meristem (NAM) protein);	B1148D12.1	hypothetical protein C4D60_Mb07t05640 [Musa balbisiana]		0.07	0.13	0.27	0.16	0.55	0.97	1.88	1.13	7.51	2.91	0.04	Up
LOC122000316	XP_042410696.1	product=transcription factor bHLH162-like isoform X2	#N/A	T13K14.130	hypothetical protein BHM03_00000353 [Ensete ventricosum]		0.06	0	0	0.02	0.19	1.72	1.49	1.13	52.5	5.71	0.01	Up
LOC121969465	XP_042375527.1	product=indole-3-acetic acid-amido synthetase GH3.8-like	PF03321(GH3 auxin-responsive promoter);	OJ1710_H11.110	hypothetical protein C4D60_Mb04t06890 [Musa balbisiana]		0	0	0	0	1.46	1.42	0.55	1.14	187.78	7.55	0	Up
LOC121980416	XP_042388388.1	product=very-long-chain aldehyde decarbonylase GL1-2-like isoform X2	PF04116(Fatty acid hydroxylase superfamily);PF12076(WAX2 C-terminal domain);	OsJ_22195	PREDICTED: protein ECERIFERUM 3-like [Musa acuminata subsp. malaccensis]		0.25	0.34	0.28	0.29	1.54	1.47	0.44	1.15	3.83	1.94	0.03	Up
LOC121982695	XP_042391739.1	product=protein DETOXIFICATION 52-like	PF01554(MatE);	F19B15.170	PREDICTED: protein DETOXIFICATION 52-like [Musa acuminata subsp. malaccensis]		0.2	0.47	0.28	0.32	1.4	1.12	0.92	1.15	3.55	1.83	0.03	Up
LOC122036922	XP_042452296.1	product=2%2C3-bisphosphoglycerate-dependent phosphoglycerate mutase 1-like	PF00300(Histidine phosphatase superfamily (branch 1));	F16L1.10	PREDICTED: uncharacterized protein LOC103976941 [Musa acuminata subsp. malaccensis]		0.09	0.3	0.3	0.23	0.85	1.62	1	1.16	5.04	2.33	0.02	Up
LOC122046066	XP_042462506.1	product=putative disease resistance RPP13-like protein 1	PF00931(NB-ARC domain);PF18052(Rx N-terminal domain);	MOA2.9	hypothetical protein C4D60_Mb09t10470 [Musa balbisiana]		0.27	0.29	0.52	0.36	1.31	1.51	0.72	1.18	3.19	1.67	0.01	Up
LOC121976032	XP_042383947.1	product=uncharacterized protein LOC121976032	PF07714(Protein tyrosine and serine/threonine kinase);PF00564(PB1 domain);	F17C15_150	PREDICTED: uncharacterized protein LOC103987105 [Musa acuminata subsp. malaccensis]		0.39	0.7	0.32	0.47	1.41	1.3	0.87	1.19	2.48	1.31	0.04	Up
LOC121986295	XP_042396107.1	product=brassinosteroid-responsive RING protein 1-like	PF13639(Ring finger domain);	F2A19.60	PREDICTED: probable E3 ubiquitin-protein ligase RHA1A [Musa acuminata subsp. malaccensis]		0.16	0.2	0.45	0.27	0.75	1.13	1.71	1.2	4.53	2.18	0.03	Up
LOC121975637	XP_042383336.1	product=COP1-interactive protein 1-like	#N/A		PREDICTED: paramyosin [Musa acuminata subsp. malaccensis]		0.22	0.02	0.18	0.14	1.11	0.91	1.59	1.2	8.63	3.11	0	Up
LOC121988678	XP_042398164.1	product=pollen receptor-like kinase 3	PF08263(Leucine rich repeat N-terminal domain);PF00069(Protein kinase domain);	F18P9.40	hypothetical protein GW17_00021857 [Ensete ventricosum]		0.39	0.22	0.25	0.28	1.19	1.7	0.72	1.2	4.13	2.04	0.01	Up
LOC122026248	XP_042440850.1	product=probable cation transporter HKT6 isoform X2	PF02386(Cation transport protein);	OSJNBa0073A21.31	probable cation transporter HKT6 [Phoenix dactylifera]		0.2	0.28	0.42	0.3	1.12	1.21	1.29	1.21	4.06	2.02	0	Up
LOC122014411	XP_042426573.1	product=WRKY transcription factor 6-like	PF03106(WRKY DNA -binding domain);	F19K23.22	PREDICTED: probable WRKY transcription factor 31 [Musa acuminata subsp. malaccensis]		0.39	0.28	0.39	0.36	1.61	1.23	0.79	1.21	3.32	1.73	0.02	Up
LOC122014418	XP_042426584.1	product=protein indeterminate-domain 7-like	#N/A	T3A5.80	hypothetical protein C4D60_Mb02t17290 [Musa balbisiana]		0.05	0.22	0.36	0.21	2.18	0.69	0.77	1.21	5.64	2.5	0.04	Up
LOC122042276	XP_042458231.1	product=ethylene-responsive transcription factor RAP2-13-like	PF00847(AP2 domain);	F28K19.29	PREDICTED: ethylene-responsive transcription factor RAP2-13-like [Musa acuminata subsp. malaccensis]		0.34	0.06	0.28	0.22	1.27	1.13	1.29	1.23	5.44	2.44	0.02	Up
LOC121980540	XP_042388555.1	product=uncharacterized protein LOC121980540	#N/A		hypothetical protein B296_00037995 [Ensete ventricosum]		0.03	0.09	0.06	0.06	2.04	0.82	0.86	1.24	20.48	4.36	0	Up
LOC121984925	XP_042394041.1	product=AT-hook motif nuclear-localized protein 28-like	PF03479(Plants and Prokaryotes Conserved (PCC) domain);	K2I5.6	PREDICTED: AT-hook motif nuclear-localized protein 28-like [Musa acuminata subsp. malaccensis]		0.06	0.11	0.06	0.08	0.47	1.09	2.17	1.24	17.01	4.09	0.01	Up
LOC122033337	XP_042448282.1	product=transcription factor ILI5-like	PF00010(Helix-loop-helix DNA-binding domain);	OsI_08935	PREDICTED: transcription factor ILI5-like [Musa acuminata subsp. malaccensis]		0.19	0	0.09	0.09	0.58	1.54	1.61	1.25	13.3	3.73	0.04	Up
LOC121974679	XP_042381773.1	product=gibberellin-regulated protein 12-like isoform X3	PF02704(Gibberellin regulated protein);	F7F1.2	hypothetical protein C4D60_Mb06t00750 [Musa balbisiana]		0.36	0.23	0.24	0.27	1.42	1.02	1.3	1.25	4.48	2.16	0.01	Up
LOC122033786	XP_042448881.1	product=putative disease resistance protein RGA1	PF00931(NB-ARC domain);PF18052(Rx N-terminal domain);	MOA2.9	putative disease resistance RPP13-like protein 1 [Elaeis guineensis]		0.14	0.22	0.22	0.19	0.6	1.92	1.22	1.25	6.53	2.71	0	Up
LOC122025214	XP_042439919.1	product=uncharacterized protein LOC122025214	PF00612(IQ calmodulin-binding motif);PF02179(BAG domain);	F12F1.7	hypothetical protein C4D60_Mb10t17840 [Musa balbisiana]		0.39	0.13	0.35	0.29	1.38	1.25	1.13	1.25	4.28	2.1	0.02	Up
LOC122015458	XP_042428289.1	product=LRR receptor-like serine/threonine-protein kinase GSO1	PF13855(Leucine rich repeat);PF00069(Protein kinase domain);PF08263(Leucine rich repeat N-terminal domain);	F1C12.60	PREDICTED: LRR receptor-like serine/threonine-protein kinase GSO1 [Musa acuminata subsp. malaccensis]		0.15	0.39	0.29	0.28	0.32	2.04	1.41	1.26	4.61	2.2	0.03	Up
LOC122046796	XP_042463607.1	product=ethylene-responsive transcription factor RAP2-13-like	PF00847(AP2 domain);	F28K19.29	PREDICTED: ethylene-responsive transcription factor RAP2-13-like [Musa acuminata subsp. malaccensis]		0.55	0.31	0.38	0.41	1.31	1.16	1.31	1.26	3.02	1.6	0.03	Up
LOC122009105	XP_042421062.1	product=protein DEHYDRATION-INDUCED 19 homolog 2-like	PF14571(Stress-induced protein Di19, C-terminal);PF05605(Drought induced 19 protein (Di19), zinc-binding);	OJ1045_C06.9	PREDICTED: protein DEHYDRATION-INDUCED 19 homolog 2 [Musa acuminata subsp. malaccensis]		0.23	0.15	0	0.13	1.08	2.17	0.53	1.26	9.76	3.29	0.04	Up
LOC122050280	XP_042467134.1	product=tetraspanin-8-like	PF00335(Tetraspanin family);	F17I23.230	hypothetical protein B296_00051993 [Ensete ventricosum]		0	0.08	0.33	0.14	1.01	1.96	0.82	1.26	9.28	3.21	0.05	Up
LOC122042327	XP_042458305.1	product=probable xyloglucan endotransglucosylase/hydrolase protein B	PF06955(Xyloglucan endo-transglycosylase (XET) C-terminus);PF00722(Glycosyl hydrolases family 16);	XTH1	PREDICTED: probable xyloglucan endotransglucosylase/hydrolase [Musa acuminata subsp. malaccensis]		0	0.13	0	0.04	0.94	0.44	2.42	1.27	30.35	4.92	0.01	Up
LOC122009009	XP_042420902.1	product=galactan beta-1%2C4-galactosyltransferase GALS2-like	PF01697(Glycosyltransferase family 92);	F1C12.90	PREDICTED: galactan beta-1,4-galactosyltransferase GALS3-like [Musa acuminata subsp. malaccensis]		0.07	0.25	0	0.11	1.68	1.13	1.03	1.28	11.86	3.57	0	Up
LOC122038014	XP_042453486.1	product=GEM-like protein 1	PF02893(GRAM domain);	F3H9.14	PREDICTED: GEM-like protein 1 [Musa acuminata subsp. malaccensis]		0	0.07	0	0.02	0.08	3.65	0.15	1.29	48.59	5.6	0.05	Up
LOC122038758	XP_042454616.1	product=protein ANTAGONIST OF LIKE HETEROCHROMATIN PROTEIN 1-like	PF13359(DDE superfamily endonuclease);	F16M2.120	hypothetical protein BHE74_00028772 [Ensete ventricosum]		0.16	0.05	0	0.07	0.11	2.62	1.18	1.3	18.23	4.19	0.03	Up
LOC121996028	XP_042405766.1	product=phosphatidylinositol/phosphatidylcholine transfer protein SFH13-like	PF03765(CRAL/TRIO, N-terminal domain);PF00650(CRAL/TRIO domain);	F20N2.11	PREDICTED: phosphatidylinositol/phosphatidylcholine transfer protein SFH13-like isoform X1 [Musa acuminata subsp. malaccensis]		0.12	0.21	0.22	0.18	0.25	3.02	0.65	1.31	7.08	2.82	0.03	Up
LOC122025523	XP_042440268.1	product=U-box domain-containing protein 21-like	PF04564(U-box domain);	MPA22.3	PREDICTED: U-box domain-containing protein 21-like [Musa acuminata subsp. malaccensis]		0.14	0.09	0.05	0.09	0.1	3.03	0.8	1.31	13.86	3.79	0.03	Up
LOC122041773	XP_042457499.1	product=probable polygalacturonase	PF00295(Glycosyl hydrolases family 28);	GSVIVT00026920001	PREDICTED: probable polygalacturonase [Musa acuminata subsp. malaccensis]		0.1	0.21	0.17	0.16	1.9	1.04	1.01	1.32	7.96	2.99	0	Up
LOC122016590	XP_042429879.1	product=protein SODIUM POTASSIUM ROOT DEFECTIVE 2-like	PF00403(Heavy-metal-associated domain);	F3G5.18	protein SODIUM POTASSIUM ROOT DEFECTIVE 2-like [Phoenix dactylifera]		0	0	0.17	0.06	1.24	1.08	1.64	1.32	23.23	4.54	0.01	Up
LOC121976050	XP_042383971.1	product=brassinosteroid-related acyltransferase 1-like	PF02458(Transferase family);	F10N7.280	PREDICTED: brassinosteroid-related acyltransferase 1 [Musa acuminata subsp. malaccensis]		0	0	0.05	0.02	2.62	0.44	0.92	1.32	70.11	6.13	0	Up
LOC122051401	XP_042468472.1	product=uncharacterized protein LOC122051401	PF14389(Leucine-zipper of ternary complex factor MIP1);PF04784(Protein of unknown function, DUF547);		PREDICTED: uncharacterized protein LOC103991760 isoform X1 [Musa acuminata subsp. malaccensis]		0.11	0.26	0.63	0.33	1.47	1.71	0.8	1.33	3.92	1.97	0.04	Up
LOC121978481	XP_042386757.1	product=receptor-like protein EIX2	PF13855(Leucine rich repeat);PF00560(Leucine Rich Repeat);PF13516(Leucine Rich repeat);	Solyc07g008630.1.1	PREDICTED: receptor-like protein 12 [Musa acuminata subsp. malaccensis]		0.45	0.36	0.2	0.34	1.57	1.84	0.57	1.33	3.79	1.92	0.03	Up
LOC122055454	XP_042472839.1	product=G-type lectin S-receptor-like serine/threonine-protein kinase LECRK1	PF00069(Protein kinase domain);PF01453(D-mannose binding lectin);	OsJ_13804	PREDICTED: G-type lectin S-receptor-like serine/threonine-protein kinase LECRK1 [Musa acuminata subsp. malaccensis]		0.47	0.52	0.33	0.44	1	1.95	1.08	1.34	3.01	1.59	0.03	Up
LOC122042477	XP_042458555.1	product=uncharacterized protein LOC122042477	PF06075(Plant protein of unknown function (DUF936));		hypothetical protein C4D60_Mb05t27310 [Musa balbisiana]		0.27	0.26	0.53	0.35	2.06	1.48	0.51	1.35	3.69	1.88	0.03	Up
LOC121996538	XP_042406466.1	product=arginine decarboxylase-like	PF01276(Orn/Lys/Arg decarboxylase, major domain);PF03711(Orn/Lys/Arg decarboxylase, C-terminal domain);		PREDICTED: uncharacterized protein LOC103973632 isoform X1 [Musa acuminata subsp. malaccensis]		0.59	0.55	0.2	0.45	1.35	1.42	1.28	1.35	2.98	1.58	0.05	Up
LOC122015258	XP_042427984.1	product=acyl-protein thioesterase 2-like isoform X2	PF02230(Phospholipase/Carboxylesterase);	FGRAMPH1_01T20223	PREDICTED: acyl-protein thioesterase 2-like [Musa acuminata subsp. malaccensis]		0.06	0.06	0.28	0.13	1.69	0.98	1.42	1.36	10.29	3.36	0	Up
LOC122045229	XP_042461295.1	product=cytokinin riboside 5'-monophosphate phosphoribohydrolase LOG3-like isoform X4	PF03641(Possible lysine decarboxylase);	T2N18.3	hypothetical protein C4D60_Mb06t37100 [Musa balbisiana]		0.15	0.15	0.3	0.2	1.18	1.06	1.86	1.37	6.91	2.79	0	Up
LOC121988578	XP_042398008.1	product=probable receptor-like protein kinase At1g30570	PF07714(Protein tyrosine and serine/threonine kinase);PF12819(Malectin-like domain);	T5I8.2	PREDICTED: probable receptor-like protein kinase At1g30570 [Musa acuminata subsp. malaccensis]		0.19	0.32	0.36	0.29	2.38	1.32	0.41	1.37	4.49	2.17	0.02	Up
LOC122038564	XP_042454298.1	product=adagio-like protein 3	PF00646(F-box domain);PF13415(Galactose oxidase, central domain);PF13426(PAS domain);PF13418(Galactose oxidase, central domain);	Os11g0547000	putative LOV domain-containing protein [Zingiber officinale]		0.06	0.25	0.36	0.22	1.03	1.2	1.9	1.38	6.35	2.67	0	Up
LOC121990588	XP_042400632.1	product=pectinesterase-like	PF01095(Pectinesterase);PF04043(Plant invertase/pectin methylesterase inhibitor);	T7M13.20	PREDICTED: pectinesterase-like [Musa acuminata subsp. malaccensis]		0.12	0.15	0.19	0.15	2.49	1.55	0.12	1.39	8.57	3.1	0.03	Up
LOC122048310	XP_042465833.1	product=scopoletin glucosyltransferase-like	PF00201(UDP-glucoronosyl and UDP-glucosyl transferase);	TOGT1	PREDICTED: scopoletin glucosyltransferase-like [Musa acuminata subsp. malaccensis]		0	0.16	0.24	0.13	1.72	1.11	1.36	1.39	10.53	3.4	0	Up
LOC121994282	XP_042404307.1	product=transcription factor MYB61-like	PF00249(Myb-like DNA-binding domain);	F14J9.20	myb-related protein Hv33 [Elaeis guineensis]		0	0	0	0	1.28	1.33	1.6	1.4	110.46	6.79	0	Up
LOC122052586	XP_042470110.1	product=bZIP transcription factor 29-like	PF00170(bZIP transcription factor);	F19H22.5	PREDICTED: transcription factor RF2a [Musa acuminata subsp. malaccensis]		0.08	0.19	0.38	0.21	0.47	2	1.78	1.42	6.81	2.77	0.02	Up
LOC122021440	XP_042435492.1	product=uncharacterized protein LOC122021440	PF05899(EutQ-like cupin domain);		uncharacterized protein LOC105053673 [Elaeis guineensis]		0.09	0	0	0.03	0.73	0.77	2.75	1.42	46.37	5.54	0.01	Up
LOC122004099	XP_042414965.1	product=bifunctional riboflavin kinase/FMN phosphatase-like	PF13419(Haloacid dehalogenase-like hydrolase);	F18E5.90	PREDICTED: bifunctional riboflavin kinase/FMN phosphatase-like [Musa acuminata subsp. malaccensis]		0.38	0.09	0.42	0.3	1.5	1.9	0.9	1.43	4.7	2.23	0.02	Up
LOC122046592	XP_042463301.1	product=receptor-like serine/threonine-protein kinase SD1-7 isoform X3	PF01453(D-mannose binding lectin);PF08276(PAN-like domain);PF00954(S-locus glycoprotein domain);PF00069(Protein kinase domain);	F1E22.15	PREDICTED: receptor-like serine/threonine-protein kinase SD1-8 isoform X2 [Musa acuminata subsp. malaccensis]		0.21	0.18	0.37	0.25	0.82	2.89	0.58	1.43	5.56	2.48	0.01	Up
LOC122011234	XP_042423565.1	product=TPD1 protein homolog 1B-like	#N/A	OJ1004_F02.2	hypothetical protein C4D60_Mb06t20750 [Musa balbisiana]		0	0	0	0	0.34	1.12	2.84	1.43	48.99	5.61	0.03	Up
LOC122054229	XP_042471974.1	product=gibberellin 20 oxidase 2-like	PF14226(non-haem dioxygenase in morphine synthesis N-terminal);PF03171(2OG-Fe(II) oxygenase superfamily);	B1065E10.46	PREDICTED: gibberellin 20 oxidase 2-like [Musa acuminata subsp. malaccensis]		0.14	0.36	0.27	0.26	2.41	1.15	0.78	1.45	5.41	2.44	0.01	Up
LOC122023423	XP_042437455.1	product=probable disease resistance protein At5g63020 isoform X2	PF00931(NB-ARC domain);PF13855(Leucine rich repeat);	F20B18.200	PREDICTED: disease resistance protein RPS2-like [Musa acuminata subsp. malaccensis]		0.43	0.66	0.8	0.63	1.71	1.51	1.15	1.46	2.27	1.18	0.02	Up
LOC121975562	XP_042383214.1	product=L-ascorbate oxidase homolog	PF07731(Multicopper oxidase);PF07732(Multicopper oxidase);PF00394(Multicopper oxidase);	Bp10	PREDICTED: L-ascorbate oxidase homolog isoform X2 [Musa acuminata subsp. malaccensis]		0.04	0	0.1	0.05	1.44	1.62	1.34	1.47	31.19	4.96	0	Up
LOC122004984	XP_042415803.1	product=serine/threonine-protein kinase BSK5-like	PF07714(Protein tyrosine and serine/threonine kinase);	K19M22.7	PREDICTED: probable serine/threonine-protein kinase At5g41260 isoform X3 [Musa acuminata subsp. malaccensis]		0.1	0.12	0.51	0.24	1.83	1.49	1.08	1.47	5.98	2.58	0	Up
LOC122016018	XP_042429080.1	product=expansin-A4-like	PF03330(Lytic transglycolase);PF01357(Expansin C-terminal domain);	Os03g0336400	PREDICTED: expansin-A9-like [Musa acuminata subsp. malaccensis]		0	0.14	0.36	0.17	2.42	1.44	0.57	1.48	8.65	3.11	0.04	Up
LOC122044117	XP_042460589.1	product=uncharacterized protein LOC122044117	PF03087(Arabidopsis protein of unknown function);		PREDICTED: uncharacterized protein LOC103973369 [Musa acuminata subsp. malaccensis]		0.09	0.09	0	0.06	1.36	1.61	1.5	1.49	25.28	4.66	0.01	Up
LOC122016359	XP_042429563.1	product=uncharacterized protein LOC122016359	PF18036(Ubiquitin-like domain);	F17A17.20	PREDICTED: uncharacterized protein LOC103978141 [Musa acuminata subsp. malaccensis]		0.08	0	0	0.03	1.49	1.08	1.93	1.5	52.43	5.71	0	Up
LOC122021865	XP_042435973.1	product=serine/threonine-protein kinase KIPK1-like	#N/A	F8J2_60	hypothetical protein BHE74_00011753 [Ensete ventricosum]		0.25	0.42	0.25	0.31	2.63	1.13	0.75	1.5	4.71	2.24	0.01	Up
LOC122035091	XP_042450410.1	product=serine/threonine-protein kinase-like protein CCR4	PF13540(Regulator of chromosome condensation (RCC1) repeat);PF07714(Protein tyrosine and serine/threonine kinase);	MCA23.19	PREDICTED: serine/threonine-protein kinase-like protein CCR4 [Musa acuminata subsp. malaccensis]		0.48	0.58	0.36	0.47	0.8	2.14	1.57	1.5	3.2	1.68	0.03	Up
LOC122035142	XP_042450466.1	product=probable aquaporin PIP1-2 isoform X2	PF00230(Major intrinsic protein);	OsJ_015100	hypothetical protein C4D60_Mb10t21620 [Musa balbisiana]		0	0.06	0	0.02	4.2	0.18	0.13	1.5	60.8	5.93	0.02	Up
LOC122024222	XP_042438722.1	product=bZIP transcription factor RISBZ2-like	PF12498(Basic leucine-zipper C terminal);PF00170(bZIP transcription factor);	OSJNBa0094F01.19	PREDICTED: basic leucine zipper 63-like isoform X5 [Musa acuminata subsp. malaccensis]		0.28	0.22	0.11	0.2	0.56	1.26	2.69	1.51	7.73	2.95	0.02	Up
LOC122000503	XP_042410822.1	product=uncharacterized protein LOC122000503	PF07797(Protein of unknown function (DUF1639));		PREDICTED: uncharacterized protein LOC103989806 [Musa acuminata subsp. malaccensis]		0.18	0.57	0.29	0.35	2.21	1.23	1.11	1.52	4.28	2.1	0.04	Up
LOC122005149	XP_042416012.1	product=protein MIZU-KUSSEI 1-like	PF04759(Protein of unknown function, DUF617);	T32G6.18	hypothetical protein B296_00027141 [Ensete ventricosum]		0.14	0.14	0.21	0.17	3.23	0.75	0.64	1.54	8.84	3.14	0.02	Up
LOC122016991	XP_042430380.1	product=uncharacterized protein LOC122016991	PF09713(Plant protein 1589 of unknown function (A_thal_3526));		PREDICTED: uncharacterized protein LOC103999278 isoform X1 [Musa acuminata subsp. malaccensis]		0	0	0	0	1.23	1.28	2.13	1.55	64.09	6	0	Up
LOC122031105	XP_042446123.1	product=WAT1-related protein At3g30340-like	PF00892(EamA-like transporter family);	T6J22.10	PREDICTED: WAT1-related protein At3g30340-like [Musa acuminata subsp. malaccensis]		0	0.06	0	0.02	0.45	3.64	0.56	1.55	68.91	6.11	0	Up
LOC121990920	XP_042400924.1	product=uncharacterized protein LOC121990920	PF04398(Protein of unknown function, DUF538);		uncharacterized protein LOC105060704 [Elaeis guineensis]		0	0	0	0	0	2.15	2.5	1.55	70.45	6.14	0.05	Up
LOC121985699	XP_042395235.1	product=pectinesterase-like	PF01095(Pectinesterase);PF04043(Plant invertase/pectin methylesterase inhibitor);	T14P8.1	PREDICTED: pectinesterase-like [Musa acuminata subsp. malaccensis]		0.06	0	0.09	0.05	0.64	2.21	1.82	1.56	31.78	4.99	0	Up
LOC122041696	XP_042457406.1	product=uncharacterized protein LOC122041696	PF10551(MULE transposase domain);PF03108(MuDR family transposase);PF04434(SWIM zinc finger);		PREDICTED: uncharacterized protein LOC105971096 [Erythranthe guttata]		0.22	0.41	0.36	0.33	2.17	0.86	1.65	1.56	4.69	2.23	0	Up
LOC122012537	XP_042425043.1	product=cell division control protein 2 homolog	PF00069(Protein kinase domain);	CDK34	hypothetical protein F0562_007089 [Nyssa sinensis]		0.24	0.41	0.18	0.28	1.77	1.49	1.43	1.56	5.59	2.48	0	Up
LOC121983941	XP_042392584.1	product=BOI-related E3 ubiquitin-protein ligase 1-like	#N/A	K17O22.9	PREDICTED: BOI-related E3 ubiquitin-protein ligase 1-like isoform X1 [Musa acuminata subsp. malaccensis]		0.08	0.11	0.23	0.14	2.27	1.39	1.03	1.57	10.98	3.46	0	Up
LOC122000451	XP_042410784.1	product=protein GL2-INTERACTING REPRESSOR 2-like	#N/A	T19F11.1	PREDICTED: uncharacterized protein LOC103988273 [Musa acuminata subsp. malaccensis]		0.21	0.45	0.25	0.3	1.66	1.91	1.12	1.57	5.1	2.35	0	Up
LOC121968484	XP_042374762.1	product=RING-H2 finger protein ATL74-like	PF13639(Ring finger domain);	F5J6.22	RING-H2 finger protein ATL74 [Sorghum bicolor]		0.09	0.17	0.17	0.14	1.68	1.32	1.72	1.57	11	3.46	0	Up
LOC122040860	XP_042456250.1	product=protein ASPARTIC PROTEASE IN GUARD CELL 1-like	PF14543(Xylanase inhibitor N-terminal);PF14541(Xylanase inhibitor C-terminal);	MYF24.22	PREDICTED: aspartyl protease family protein 2-like [Musa acuminata subsp. malaccensis]		0.04	0.43	0.33	0.27	1.96	2.14	0.62	1.57	5.78	2.53	0.02	Up
LOC122044127	XP_042460599.1	product=zinc finger protein ZAT2-like	PF13912(C2H2-type zinc finger);	T23A1.4	hypothetical protein GW17_00020778 [Ensete ventricosum]		0	0.12	0.24	0.12	0.74	0.92	3.13	1.6	13.98	3.81	0.05	Up
LOC122014794	XP_042427161.1	product=putative disease resistance protein RGA1	PF00560(Leucine Rich Repeat);PF13855(Leucine rich repeat);PF00931(NB-ARC domain);PF18052(Rx N-terminal domain);	177O13.37	PREDICTED: disease resistance protein RGA2-like isoform X1 [Musa acuminata subsp. malaccensis]		0.47	0.53	0.46	0.49	1.04	2.28	1.56	1.63	3.32	1.73	0.01	Up
LOC122034299	XP_042449427.1	product=uncharacterized protein LOC122034299 isoform X2	PF04862(Protein of unknown function (DUF642));		PREDICTED: uncharacterized protein LOC103979736 [Musa acuminata subsp. malaccensis]		0.04	0.17	0.42	0.21	2.86	1.05	0.97	1.63	7.56	2.92	0.01	Up
LOC122048696	XP_042466164.1	product=uncharacterized protein LOC122048696	PF03087(Arabidopsis protein of unknown function);		PREDICTED: uncharacterized protein LOC103973369 [Musa acuminata subsp. malaccensis]		0.09	0.09	0.18	0.12	1.27	1.69	1.94	1.63	14.04	3.81	0	Up
LOC122017298	XP_042430798.1	product=GRF-interacting factor 1-like	PF05030(SSXT protein (N-terminal region));	ZEAMMB73_Zm00001d033905	PREDICTED: GRF1-interacting factor 1 [Musa acuminata subsp. malaccensis]		0.12	0.36	0.25	0.24	1.46	1.66	1.79	1.64	6.68	2.74	0	Up
LOC122048978	XP_042466418.1	product=transcription factor WRKY19-like isoform X2	PF03106(WRKY DNA -binding domain);	F9D16.280	PREDICTED: probable WRKY transcription factor 53 [Musa acuminata subsp. malaccensis]		0	0	0	0	0.07	1.3	3.54	1.64	139.06	7.12	0	Up
LOC122000561	XP_042410872.1	product=transcription factor bHLH35-like	PF00010(Helix-loop-helix DNA-binding domain);	MUL3.10	PREDICTED: transcription factor bHLH35 [Musa acuminata subsp. malaccensis]		0	0.19	0	0.06	2.43	1.7	0.79	1.64	24.41	4.61	0	Up
LOC121992085	XP_042402158.1	product=protein IQ-DOMAIN 32-like	PF00612(IQ calmodulin-binding motif);	F6F9.8	hypothetical protein C4D60_Mb04t26350 [Musa balbisiana]		0.48	0.65	0.69	0.61	2.02	1.38	1.55	1.65	2.68	1.42	0.01	Up
LOC122036288	XP_042451502.1	product=G-type lectin S-receptor-like serine/threonine-protein kinase LECRK1	PF01453(D-mannose binding lectin);PF00069(Protein kinase domain);	OsJ_13804	PREDICTED: G-type lectin S-receptor-like serine/threonine-protein kinase LECRK1 [Musa acuminata subsp. malaccensis]		0.63	0.67	0.68	0.66	1.79	2.2	0.96	1.65	2.44	1.29	0.04	Up
LOC122041812	XP_042457605.1	product=ethylene-responsive transcription factor ERF003-like	PF00847(AP2 domain);	F21J6.103	PREDICTED: ethylene-responsive transcription factor ERF003-like [Musa acuminata subsp. malaccensis]		0.28	0.09	0.28	0.22	1.15	2.32	1.49	1.65	7.6	2.93	0.02	Up
LOC122022593	XP_042436564.1	product=heat shock cognate 70 kDa protein 2-like	PF00012(Hsp70 protein);	T16H11.7	PREDICTED: heat shock cognate 70 kDa protein 2 [Musa acuminata subsp. malaccensis]		0.35	0.38	0.64	0.46	2.15	2.07	0.77	1.66	3.52	1.82	0.02	Up
LOC122016520	XP_042429781.1	product=interactor of constitutive active ROPs 1-like	#N/A		PREDICTED: interactor of constitutive active ROPs 1-like isoform X1 [Musa acuminata subsp. malaccensis]		0.2	0.52	0.39	0.37	1.22	1.96	1.85	1.67	4.55	2.18	0.02	Up
LOC122016926	XP_042430296.1	product=protein ALP1-like	PF13359(DDE superfamily endonuclease);	T22E16.10	PREDICTED: putative nuclease HARBI1 [Musa acuminata subsp. malaccensis]		0	0.04	0.22	0.09	0.28	3.71	1.08	1.69	19.12	4.26	0.01	Up
LOC121970473	XP_042377164.1	product=receptor-like serine/threonine-protein kinase SD1-7 isoform X2	PF01453(D-mannose binding lectin);PF00069(Protein kinase domain);PF08276(PAN-like domain);PF00954(S-locus glycoprotein domain);	F1E22.15	PREDICTED: receptor-like serine/threonine-protein kinase SD1-8 isoform X1 [Musa acuminata subsp. malaccensis]		0.44	0.78	0.38	0.53	2.44	1.69	0.95	1.69	3.08	1.62	0.02	Up
LOC121974588	XP_042381658.1	product=indole-3-acetic acid-amido synthetase GH3.8-like	PF03321(GH3 auxin-responsive promoter);	OsI_025789	PREDICTED: probable indole-3-acetic acid-amido synthetase GH3.8 [Musa acuminata subsp. malaccensis]		0	0	0.06	0.02	1.53	2.68	0.89	1.7	79.36	6.31	0	Up
LOC122023474	XP_042437526.1	product=bZIP transcription factor 29-like	PF00170(bZIP transcription factor);	F19H22.5	PREDICTED: transcription factor RF2a [Musa acuminata subsp. malaccensis]		0.18	0.36	0.72	0.42	2.5	1.88	0.73	1.7	3.93	1.97	0.04	Up
LOC122022474	XP_042436426.1	product=glutamate receptor 2.9-like	PF00497(Bacterial extracellular solute-binding proteins, family 3);PF00060(Ligand-gated ion channel);PF01094(Receptor family ligand binding region);	T9I4.18	PREDICTED: glutamate receptor 2.8-like [Musa acuminata subsp. malaccensis]		0.67	0.58	0.57	0.61	1.02	2.64	1.47	1.71	2.81	1.49	0.03	Up
LOC122013388	XP_042425584.1	product=S-type anion channel SLAH2-like	PF03595(Voltage-dependent anion channel);	MZF18.9	PREDICTED: S-type anion channel SLAH2-like isoform X1 [Musa acuminata subsp. malaccensis]		0.29	0.82	0.52	0.54	0.93	2.36	1.87	1.72	3.23	1.69	0.04	Up
LOC122035381	XP_042450726.1	product=transcription factor RAX2-like	PF00249(Myb-like DNA-binding domain);	T1J8.7	hypothetical protein C4D60_Mb07t02520 [Musa balbisiana]		0.14	0.37	0.42	0.31	1.4	1.99	1.84	1.74	5.61	2.49	0	Up
LOC121975255	XP_042382736.1	product=uncharacterized protein LOC121975255	PF09713(Plant protein 1589 of unknown function (A_thal_3526));		PREDICTED: uncharacterized protein LOC103999278 isoform X1 [Musa acuminata subsp. malaccensis]		0	0	0	0	2.83	1.08	1.34	1.75	131.72	7.04	0	Up
LOC121986326	XP_042396145.1	product=adagio-like protein 3	PF00646(F-box domain);PF13415(Galactose oxidase, central domain);PF13426(PAS domain);PF13418(Galactose oxidase, central domain);	Os11g0547000	putative LOV domain-containing protein [Zingiber officinale]		0.29	0.38	0.73	0.46	1.7	0.95	2.62	1.76	3.84	1.94	0.02	Up
LOC121996737	XP_042406744.1	product=anthocyanidin 3-O-glucoside 6''-O-acyltransferase-like	PF02458(Transferase family);		PREDICTED: LOW QUALITY PROTEIN: malonyl-coenzyme A:anthocyanin 3-O-glucoside-6''-O-malonyltransferase-like [Musa acuminata subsp. malaccensis]		0.54	0.68	0.64	0.62	2.18	1.47	1.63	1.76	2.79	1.48	0.03	Up
LOC122051623	XP_042468765.1	product=protein NOI4-like	PF05627(Cleavage site for pathogenic type III effector avirulence factor Avr);	MWJ3.3	PREDICTED: uncharacterized protein LOC103974469 [Musa acuminata subsp. malaccensis]		0	0.09	0.27	0.12	2.65	1.11	1.52	1.76	14.68	3.88	0.01	Up
LOC122027981	XP_042442928.1	product=protein trichome birefringence-like 37	PF13839(GDSL/SGNH-like Acyl-Esterase family found in Pmr5 and Cas1p);	T14G11.19	PREDICTED: protein trichome birefringence-like 38 [Musa acuminata subsp. malaccensis]		0.49	0.48	0.49	0.49	1.65	2.34	1.33	1.77	3.6	1.85	0.03	Up
LOC121973605	XP_042380933.1	product=cytochrome P450 71A1-like	PF00067(Cytochrome P450);	F20C19.5	cytochrome P450 71A1-like [Dendrobium catenatum]		0.13	0	0.08	0.07	4.7	0.48	0.17	1.78	23.58	4.56	0.01	Up
LOC121998648	XP_042409577.1	product=probable disease resistance protein At1g61300	PF00931(NB-ARC domain);	T28K15.5	probable disease resistance protein At1g61300 [Elaeis guineensis]		1	0.8	0.72	0.84	1.93	2.18	1.29	1.8	2.09	1.07	0.05	Up
LOC122016080	XP_042429197.1	product=uncharacterized protein LOC122016080	#N/A		hypothetical protein B296_00018410 [Ensete ventricosum]		0.83	1.02	0.86	0.9	1.46	1.84	2.11	1.8	2	1	0.05	Up
LOC122038291	XP_042453885.1	product=uncharacterized protein LOC122038291 isoform X2	PF03909(BSD domain);		PREDICTED: uncharacterized protein LOC103986871 [Musa acuminata subsp. malaccensis]		0.68	0.67	0.56	0.64	2.15	1.68	1.59	1.81	2.79	1.48	0.04	Up
LOC122056057	XP_042473758.1	product=uncharacterized protein LOC122056057	PF03763(Remorin, C-terminal region);		PREDICTED: uncharacterized protein LOC103984036 isoform X2 [Musa acuminata subsp. malaccensis]		0.18	0.09	0.33	0.2	1.56	1.86	2.01	1.81	8.99	3.17	0	Up
LOC122014250	XP_042426356.1	product=proline dehydrogenase 2%2C mitochondrial-like	PF01619(Proline dehydrogenase);	MIF6.16	hypothetical protein C4D60_Mb11t18870 [Musa balbisiana]		0.39	0.47	0.43	0.43	2.92	1.17	1.36	1.81	4.06	2.02	0.01	Up
LOC121984816	XP_042393894.1	product=long-chain-alcohol oxidase FAO2-like	PF05199(GMC oxidoreductase);PF00732(GMC oxidoreductase);	FAO2	PREDICTED: long-chain-alcohol oxidase FAO2-like [Musa acuminata subsp. malaccensis]		0.33	0.67	0.38	0.46	2.41	2.11	0.92	1.82	3.82	1.93	0.01	Up
LOC121973082	XP_042380606.1	product=heavy metal-associated isoprenylated plant protein 47-like	#N/A	PIK-1	PREDICTED: uncharacterized protein LOC103977867 [Musa acuminata subsp. malaccensis]		0	0	0	0	1.21	1.5	2.75	1.82	77.39	6.27	0	Up
LOC122021258	XP_042435294.1	product=uncharacterized protein LOC122021258 isoform X3	#N/A		hypothetical protein C4D60_Mb10t13060 [Musa balbisiana]		0.28	0.69	0.53	0.5	1.94	2.46	1.07	1.82	3.56	1.83	0.01	Up
LOC121992599	XP_042403019.1	product=protein trichome birefringence-like 28 isoform X2	PF14416(PMR5 N terminal Domain);PF13839(GDSL/SGNH-like Acyl-Esterase family found in Pmr5 and Cas1p);	F27K19.170	PREDICTED: protein trichome birefringence-like 28 [Musa acuminata subsp. malaccensis]		0.16	0.39	0.16	0.23	3.02	1.05	1.41	1.83	7.62	2.93	0	Up
LOC122010666	XP_042423108.1	product=WRKY transcription factor WRKY76-like	PF03106(WRKY DNA -binding domain);	OsI_31379	PREDICTED: WRKY transcription factor WRKY76 isoform X1 [Musa acuminata subsp. malaccensis]		0.34	0.2	0	0.18	0.34	3.15	2.01	1.84	10.33	3.37	0.04	Up
LOC122038526	XP_042454252.1	product=flavanone 3-dioxygenase 2-like	PF14226(non-haem dioxygenase in morphine synthesis N-terminal);PF03171(2OG-Fe(II) oxygenase superfamily);	OSJNBa0040D23.1	hypothetical protein C4D60_Mb11t02500 [Musa balbisiana]		0.06	0.06	0.06	0.06	0.55	2.69	2.27	1.84	31.47	4.98	0	Up
LOC122024299	XP_042438831.1	product=transcription factor bHLH137-like	PF00010(Helix-loop-helix DNA-binding domain);	K3K7	PREDICTED: transcription factor bHLH137-like isoform X2 [Musa acuminata subsp. malaccensis]		0.06	0.12	0.12	0.1	0.3	2.56	2.67	1.84	19.36	4.28	0	Up
LOC122023825	XP_042438136.1	product=probable leucine-rich repeat receptor-like protein kinase At1g35710 isoform X2	PF13855(Leucine rich repeat);PF00069(Protein kinase domain);	T32A17.160	PREDICTED: MDIS1-interacting receptor like kinase 2-like [Musa acuminata subsp. malaccensis]		0.24	0.29	0.46	0.33	2.2	1.61	1.74	1.85	5.52	2.46	0	Up
LOC122056085	XP_042473801.1	product=piriformospora indica-insensitive protein 2-like	PF13855(Leucine rich repeat);	F7D19.20	hypothetical protein BHM03_00021016 [Ensete ventricosum]		0.09	0.35	0.76	0.4	2.58	0.95	2.02	1.85	4.61	2.2	0.04	Up
LOC121975815	XP_042383632.1	product=cysteine-rich receptor-like protein kinase 29	PF01657(Salt stress response/antifungal);	MZN24.26	hypothetical protein [Colocasia esculenta]		0.04	0.43	0.16	0.21	0.78	3.16	1.61	1.85	8.81	3.14	0.01	Up
LOC122038515	XP_042454237.1	product=UNC93-like protein 1	PF05978(Ion channel regulatory protein UNC-93);	T10F20.1	PREDICTED: UNC93-like protein 1 [Musa acuminata subsp. malaccensis]		0.72	0.53	0.67	0.64	2.11	1.54	1.97	1.87	2.91	1.54	0.02	Up
LOC121986261	XP_042396062.1	product=protein BIG GRAIN 1-like	#N/A		PREDICTED: protein BIG GRAIN 1-like A [Musa acuminata subsp. malaccensis]		0.3	0.07	0.45	0.28	1.32	1.59	2.72	1.87	6.9	2.79	0.01	Up
LOC122047941	XP_042465412.1	product=L-type lectin-domain containing receptor kinase SIT2-like	PF00069(Protein kinase domain);PF00139(Legume lectin domain);	OsJ_15568	hypothetical protein C4D60_Mb09t09070 [Musa balbisiana]		0.38	0.72	0.44	0.51	2.55	2.15	0.96	1.89	3.59	1.84	0.01	Up
LOC122021813	XP_042435908.1	product=uncharacterized protein LOC122021813 isoform X3	PF12576(Protein of unknown function (DUF3754));		hypothetical protein C4D60_Mb03t02080 [Musa balbisiana]		0.85	0.95	0.82	0.87	2.23	2.08	1.35	1.89	2.11	1.08	0.05	Up
LOC122004760	XP_042415535.1	product=cysteine-rich repeat secretory protein 9-like	#N/A		hypothetical protein EJ110_NYTH25655 [Nymphaea thermarum]		0	0	0	0	0.74	2.34	2.59	1.89	73.22	6.19	0	Up
LOC122012238	XP_042424647.1	product=protein LONGIFOLIA 1-like isoform X3	PF14383(DUF761-associated sequence motif);PF14309(Domain of unknown function (DUF4378));	T20K14.190	PREDICTED: protein LONGIFOLIA 1 [Musa acuminata subsp. malaccensis]		0.04	0.51	0.62	0.39	3.23	1.52	0.94	1.9	4.71	2.23	0.04	Up
LOC122013542	XP_042425741.1	product=protein PHYTOCHROME KINASE SUBSTRATE 4-like	#N/A	F21E1.110	PREDICTED: protein PHYTOCHROME KINASE SUBSTRATE 4-like [Musa acuminata subsp. malaccensis]		0.05	0.09	0.14	0.09	1.15	2.29	2.25	1.9	20.61	4.37	0	Up
LOC122016693	XP_042430013.1	product=gibberellin 2-beta-dioxygenase 3-like	PF14226(non-haem dioxygenase in morphine synthesis N-terminal);PF03171(2OG-Fe(II) oxygenase superfamily);	OJ1414_E05.17	PREDICTED: gibberellin 2-beta-dioxygenase 1-like [Musa acuminata subsp. malaccensis]		0.1	0.2	0.27	0.19	0.86	2.41	2.45	1.9	10.31	3.37	0	Up
LOC122023129	XP_042437152.1	product=uncharacterized protein LOC122023129	#N/A	T1D16.11	LOW QUALITY PROTEIN: 3-ketoacyl-CoA synthase 10 [Ananas comosus]		0.64	0.25	0.7	0.53	1.78	2.21	1.73	1.91	3.55	1.83	0.04	Up
LOC122012156	XP_042424541.1	product=auxin-responsive protein IAA21-like	PF02309(AUX/IAA family);	F6H11.210	hypothetical protein C4D60_Mb09t05620 [Musa balbisiana]		0.17	0	0.41	0.19	2.14	1.92	1.67	1.91	9.74	3.28	0.01	Up
LOC122027809	XP_042442751.1	product=uncharacterized protein LOC122027809	PF04720(PDDEXK-like family of unknown function);		hypothetical protein C4D60_Mb03t03710 [Musa balbisiana]		0	0	0.07	0.02	0.76	2.06	2.95	1.92	82.45	6.37	0	Up
LOC121988936	XP_042398602.1	product=UDP-glycosyltransferase 73C4-like	PF00201(UDP-glucoronosyl and UDP-glucosyl transferase);	F13K3.19	hypothetical protein C4D60_Mb02t16640 [Musa balbisiana]		0.34	0.11	0.34	0.26	1.62	1.19	2.98	1.93	7.46	2.9	0	Up
LOC122014466	XP_042426631.1	product=1-aminocyclopropane-1-carboxylate synthase 3-like	PF00155(Aminotransferase class I and II);	ACS3	PREDICTED: 1-aminocyclopropane-1-carboxylate synthase 3 [Musa acuminata subsp. malaccensis]		0.44	0.95	0.38	0.59	2.32	2.49	1	1.94	3.19	1.67	0.02	Up
LOC122043019	XP_042459388.1	product=transcription factor HEC2-like	PF00010(Helix-loop-helix DNA-binding domain);	F11C1.170	hypothetical protein C4D60_Mb10t05440 [Musa balbisiana]		0.23	0.38	0.54	0.39	0.88	1.65	3.28	1.94	5.16	2.37	0.05	Up
LOC122005773	XP_042416906.1	product=protein NSP-INTERACTING KINASE 1-like isoform X2	PF08263(Leucine rich repeat N-terminal domain);PF00560(Leucine Rich Repeat);PF00069(Protein kinase domain);	F1N13_140	PREDICTED: protein NSP-INTERACTING KINASE 1-like [Musa acuminata subsp. malaccensis]		0.54	0.65	0.57	0.59	2.19	1.5	2.17	1.95	3.3	1.72	0	Up
LOC121982989	XP_042391919.1	product=uncharacterized protein LOC121982989	#N/A		hypothetical protein C4D60_Mb11t23660 [Musa balbisiana]		0.11	0.27	0.06	0.15	0.23	1.82	3.81	1.95	13.84	3.79	0.01	Up
LOC121995854	XP_042405562.1	product=uncharacterized protein LOC121995854	PF02353(Mycolic acid cyclopropane synthetase);PF01593(Flavin containing amine oxidoreductase);	CaO19.12294	uncharacterized protein LOC103711840 isoform X1 [Phoenix dactylifera]		0.12	0.39	0.57	0.36	3.1	1.9	0.87	1.96	5.27	2.4	0	Up
LOC122010390	XP_042422841.1	product=tyrosine-protein phosphatase DSP5-like	PF03162(Tyrosine phosphatase family);	F13E7.26	hypothetical protein C4D60_Mb01t30610 [Musa balbisiana]		0.31	0.46	0.47	0.41	0.69	2.89	2.29	1.96	4.81	2.27	0.02	Up
LOC122000689	XP_042411041.1	product=serine/threonine-protein kinase BSK5-like	PF07714(Protein tyrosine and serine/threonine kinase);	K19M22.7	PREDICTED: probable serine/threonine-protein kinase At5g41260 isoform X3 [Musa acuminata subsp. malaccensis]		0.19	0.12	0.38	0.23	0.88	2.85	2.15	1.96	8.59	3.1	0	Up
LOC122020537	XP_042434436.1	product=oleoyl-acyl carrier protein thioesterase 1%2C chloroplastic-like isoform X2	PF01643(Acyl-ACP thioesterase);	FATA	PREDICTED: oleoyl-acyl carrier protein thioesterase 1, chloroplastic isoform X2 [Musa acuminata subsp. malaccensis]		0.21	0.26	0.15	0.21	0.21	2.24	3.48	1.98	9.96	3.32	0.02	Up
LOC121994225	XP_042404265.1	product=uracil phosphoribosyltransferase-like	PF14681(Uracil phosphoribosyltransferase);	UPP	PREDICTED: uracil phosphoribosyltransferase [Musa acuminata subsp. malaccensis]		0.83	0.63	0.63	0.7	1.89	2.2	1.85	1.98	2.81	1.49	0.05	Up
LOC121970318	XP_042376874.1	product=auxin efflux carrier component 3a-like isoform X2	PF03547(Membrane transport protein);	OsJ_02793	PREDICTED: LOW QUALITY PROTEIN: auxin efflux carrier component 3a-like [Musa acuminata subsp. malaccensis]		0.5	0.38	0.97	0.62	2.69	1.38	1.86	1.98	3.17	1.66	0.02	Up
LOC122028694	XP_042443477.1	product=protein DEEPER ROOTING 1-like isoform X2	#N/A	PRUPE_3G038300	PREDICTED: uncharacterized protein LOC103989647 isoform X1 [Musa acuminata subsp. malaccensis]		0.2	0.81	0.12	0.37	1.49	2.07	2.39	1.98	5.34	2.42	0.02	Up
LOC122021277	XP_042435313.1	product=uncharacterized protein LOC122021277	#N/A		hypothetical protein C4D60_Mb07t16410 [Musa balbisiana]		0.13	0.25	0.13	0.17	1.31	2.08	2.56	1.98	11.84	3.57	0.01	Up
LOC122036895	XP_042452263.1	product=BTB/POZ domain-containing protein At1g55760-like isoform X2	PF00651(BTB/POZ domain);	F20N2.15	BTB/POZ domain-containing protein At1g55760 isoform X2 [Elaeis guineensis]		0.14	0.32	0.66	0.37	2.66	2.12	1.18	1.99	5.2	2.38	0.01	Up
LOC122028671	XP_042443448.1	product=probable cation transporter HKT6 isoform X2	PF02386(Cation transport protein);	OSJNBa0073A21.31	probable cation transporter HKT6 [Phoenix dactylifera]		0.36	0.71	0.57	0.54	2.03	1.86	2.07	1.99	3.64	1.86	0	Up
LOC122003663	XP_042414676.1	product=uncharacterized RNA-binding protein C17H9.04c-like	PF00641(Zn-finger in Ran binding protein and others);	SPAC17H9.04c	hypothetical protein C4D60_Mb10t02980 [Musa balbisiana]		0	0.25	0	0.08	2.36	1.35	2.3	2	23.65	4.56	0.01	Up
LOC122028512	XP_042443282.1	product=uncharacterized protein LOC122028512 isoform X2	PF07059(Protein ENHANCED DISEASE RESISTANCE 2, C-terminal);	F13C5.210	uncharacterized protein LOC103705235 [Phoenix dactylifera]		0.2	0.28	0.34	0.27	3.52	1.67	0.87	2.02	7.19	2.85	0	Up
LOC121985017	XP_042394187.1	product=potassium channel KAT3-like	PF00520(Ion transport protein);PF11834(KHA, dimerisation domain of potassium ion channel);PF00027(Cyclic nucleotide-binding domain);	F4D11.150	hypothetical protein C4D60_Mb05t08150 [Musa balbisiana]		0.38	0.94	0.65	0.66	1.86	2.36	1.85	2.03	3.07	1.62	0.01	Up
LOC122032604	XP_042447849.1	product=phosphate transporter PHO1 homolog 1-like	PF03105(SPX domain);PF03124(EXS family);	F14K14.15	hypothetical protein C4D60_Mb01t23600 [Musa balbisiana]		0.76	0.26	0.41	0.48	3.1	1.91	1.07	2.03	4.06	2.02	0.01	Up
LOC121987666	XP_042397333.1	product=protein DROOPING LEAF-like	PF04690(YABBY protein);	OsJ_009541	PREDICTED: protein DROOPING LEAF-like isoform X1 [Musa acuminata subsp. malaccensis]		0.43	0.84	0.57	0.61	2.72	1.51	1.93	2.05	3.29	1.72	0.05	Up
LOC121979292	XP_042387205.1	product=BOI-related E3 ubiquitin-protein ligase 1-like	#N/A	K17O22.9	PREDICTED: BOI-related E3 ubiquitin-protein ligase 1-like isoform X1 [Musa acuminata subsp. malaccensis]		0.19	0.15	0.11	0.15	3.19	2	0.98	2.06	13.12	3.71	0	Up
LOC121973636	XP_042380958.1	product=abscisic acid receptor PYL10-like	PF10604(Polyketide cyclase / dehydrase and lipid transport);	OsJ_32555	PREDICTED: abscisic acid receptor PYR1-like [Musa acuminata subsp. malaccensis]		0.38	0.59	0.52	0.5	1.54	1.59	3.08	2.07	4.23	2.08	0.03	Up
LOC122027315	XP_042442193.1	product=PLAT domain-containing protein 3-like	PF01477(PLAT/LH2 domain);	At4g39730	hypothetical protein BHE74_00034530 [Ensete ventricosum]		0.24	0.16	0.24	0.22	1.92	1.71	2.6	2.08	9.65	3.27	0	Up
LOC122000419	XP_042410789.1	product=dehydration-responsive element-binding protein 1C-like	PF00847(AP2 domain);	OsI_020719	hypothetical protein GW17_00014752, partial [Ensete ventricosum]		0	0.07	0.07	0.05	0.72	3.49	2.03	2.08	45.38	5.5	0	Up
LOC122030166	XP_042445269.1	product=lysine histidine transporter-like 8	PF01490(Transmembrane amino acid transporter protein);	F16N3.4	PREDICTED: lysine histidine transporter-like 8 [Musa acuminata subsp. malaccensis]		0.04	0.28	0.08	0.13	2.48	2.12	1.64	2.08	15.15	3.92	0	Up
LOC122012920	XP_042425505.1	product=protein RGF1 INDUCIBLE TRANSCRIPTION FACTOR 1-like	PF04640(PLATZ transcription factor);PF00643(B-box zinc finger);	T4E5	PREDICTED: uncharacterized protein LOC103991818 [Musa acuminata subsp. malaccensis]		0.21	0.27	0.42	0.3	1.07	2.81	2.37	2.09	7.02	2.81	0	Up
LOC122008309	XP_042419943.1	product=probable WRKY transcription factor 60	PF03106(WRKY DNA -binding domain);	F27C12.8	WRKY transcription factor WRKY76-like [Phoenix dactylifera]		0.21	0.2	0	0.14	0.21	2.96	3.09	2.09	15.65	3.97	0.02	Up
LOC122030809	XP_042445789.1	product=transcription factor RAX2-like	PF00249(Myb-like DNA-binding domain);	T1J8.7	hypothetical protein B296_00033419 [Ensete ventricosum]		0.27	0.54	0.16	0.32	2.24	2.57	1.48	2.1	6.33	2.66	0	Up
LOC122024139	XP_042438629.1	product=uncharacterized protein LOC122024139	#N/A				0	0	0.14	0.05	1.76	0.41	4.14	2.11	42.6	5.41	0.02	Up
LOC122047375	XP_042464555.1	product=CEN-like protein 2 isoform X2	PF01161(Phosphatidylethanolamine-binding protein);	CET2	hypothetical protein B296_00034908 [Ensete ventricosum]		0	0.14	0.49	0.21	2.18	2.1	2.05	2.11	10.03	3.33	0	Up
LOC122047727	XP_042465112.1	product=calmodulin-binding receptor kinase CaMRLK-like	PF07714(Protein tyrosine and serine/threonine kinase);PF13855(Leucine rich repeat);	MRA19.24	hypothetical protein C4D60_Mb07t15700 [Musa balbisiana]		0.47	0.62	0	0.36	2.05	2.82	1.47	2.11	5.66	2.5	0.04	Up
LOC121980908	XP_042389116.1	product=probable E3 ubiquitin-protein ligase ATL44	PF13639(Ring finger domain);	F14G6.1	hypothetical protein B296_00013993 [Ensete ventricosum]		0.5	0.49	0.4	0.46	2.15	1.81	2.39	2.12	4.56	2.19	0.02	Up
LOC122029547	XP_042444513.1	product=phosphatidylinositol/phosphatidylcholine transfer protein SFH8-like	PF03765(CRAL/TRIO, N-terminal domain);PF00650(CRAL/TRIO domain);	F3K23.28	PREDICTED: phosphatidylinositol/phosphatidylcholine transfer protein SFH13-like isoform X2 [Musa acuminata subsp. malaccensis]		0.12	0.72	0.73	0.52	2.13	3.31	0.92	2.12	3.98	1.99	0.05	Up
LOC122020974	XP_042434975.1	product=transcription factor TCP20-like	PF03634(TCP family transcription factor);	MOJ10.8	PREDICTED: transcription factor TCP20-like [Musa acuminata subsp. malaccensis]		1	0.8	0.64	0.81	1.61	2.49	2.31	2.14	2.62	1.39	0.03	Up
LOC122027744	XP_042442685.1	product=potassium channel KAT3-like	PF11834(KHA, dimerisation domain of potassium ion channel);PF00027(Cyclic nucleotide-binding domain);PF00520(Ion transport protein);	P0031E09.16	hypothetical protein BHM03_00029631 [Ensete ventricosum]		0.18	0.21	0.52	0.3	1.23	4.25	0.95	2.14	6.99	2.81	0.01	Up
LOC122042562	XP_042458666.1	product=type IV inositol polyphosphate 5-phosphatase 7-like	PF03372(Endonuclease/Exonuclease/phosphatase family);	F22D22.24	PREDICTED: type I inositol polyphosphate 5-phosphatase 4-like isoform X1 [Musa acuminata subsp. malaccensis]		0.64	0.39	0.83	0.62	2.78	2.11	1.57	2.15	3.39	1.76	0	Up
LOC122020365	XP_042434201.1	product=protein AUXIN-REGULATED GENE INVOLVED IN ORGAN SIZE-like	#N/A				0	0	0	0	2.85	0.7	2.92	2.16	80.57	6.33	0	Up
LOC121988915	XP_042398577.1	product=protein PLASTID MOVEMENT IMPAIRED 2-like	PF05701(Weak chloroplast movement under blue light);	F4N21.22	PREDICTED: protein PLASTID MOVEMENT IMPAIRED 2-like [Musa acuminata subsp. malaccensis]		0.2	0.23	0.7	0.38	1.29	1.54	3.69	2.17	5.96	2.58	0.01	Up
LOC122042452	XP_042458521.1	product=transcription factor MYB78-like	PF00249(Myb-like DNA-binding domain);	K6M13.18	hypothetical protein C4D60_Mb01t26880 [Musa balbisiana]		0.07	0.06	0.07	0.06	0.27	2.01	4.25	2.18	35.02	5.13	0	Up
LOC121992032	XP_042402079.1	product=wall-associated receptor kinase 5-like	PF00069(Protein kinase domain);	F16F4.9	PREDICTED: wall-associated receptor kinase 5-like [Musa acuminata subsp. malaccensis]		0.33	0.26	0.18	0.26	0.77	3.22	2.55	2.18	8.51	3.09	0	Up
LOC122004020	XP_042414905.1	product=myb-related protein Zm1-like	PF00249(Myb-like DNA-binding domain);		hypothetical protein C4D60_Mb04t34530 [Musa balbisiana]		0	0	0	0	0.4	2.24	3.89	2.18	127.12	6.99	0	Up
LOC122030329	XP_042445470.1	product=aspartyl protease family protein 2-like	PF14543(Xylanase inhibitor N-terminal);PF14541(Xylanase inhibitor C-terminal);	F6F3.10	PREDICTED: aspartyl protease family protein 2-like [Musa acuminata subsp. malaccensis]		0.21	0.53	0.65	0.46	2.91	1.85	1.77	2.18	4.64	2.21	0	Up
LOC122016422	XP_042429654.1	product=rootletin-like isoform X2	#N/A		PREDICTED: plectin-like isoform X1 [Musa acuminata subsp. malaccensis]		0.33	0.91	0.48	0.58	2.52	2.78	1.26	2.19	3.71	1.89	0	Up
LOC121990420	XP_042400488.1	product=uncharacterized protein LOC121990420	PF04720(PDDEXK-like family of unknown function);		PREDICTED: uncharacterized protein LOC103977363 [Musa acuminata subsp. malaccensis]		0.07	0	0.14	0.07	1.25	0.78	4.55	2.2	33.83	5.08	0	Up
LOC121967729	XP_042374079.1	product=uncharacterized protein LOC121967729	PF03732(Retrotransposon gag protein);		PREDICTED: uncharacterized protein LOC105956953 [Erythranthe guttata]		0.67	0.74	0.83	0.74	2.09	1.88	2.63	2.2	2.95	1.56	0.01	Up
LOC122014689	XP_042426986.1	product=putative pentatricopeptide repeat-containing protein At3g25970	PF01535(PPR repeat);PF13041(PPR repeat family);	MPE11.14	hypothetical protein B296_00009166 [Ensete ventricosum]		0.57	1.18	0.4	0.71	2.66	1.8	2.14	2.2	3.04	1.6	0.02	Up
LOC121980929	XP_042389142.1	product=long-chain-alcohol oxidase FAO2-like	PF00732(GMC oxidoreductase);PF05199(GMC oxidoreductase);	FAO2	PREDICTED: long-chain-alcohol oxidase FAO2-like [Musa acuminata subsp. malaccensis]		0.66	0.86	0.71	0.74	2.55	3.06	1.04	2.21	2.91	1.54	0.02	Up
LOC122048334	XP_042465854.1	product=scopoletin glucosyltransferase-like	PF00201(UDP-glucoronosyl and UDP-glucosyl transferase);	TOGT1	hypothetical protein C4D60_Mb06t27900 [Musa balbisiana]		0.37	0.12	0.37	0.28	2.68	1.49	2.49	2.22	7.72	2.95	0	Up
LOC122056354	XP_042474209.1	product=BTB/POZ domain and ankyrin repeat-containing protein NPR5-like	PF12796(Ankyrin repeats (3 copies));PF00651(BTB/POZ domain);PF11900(Domain of unknown function (DUF3420));	F13H10.8	PREDICTED: BTB/POZ domain and ankyrin repeat-containing protein NPR5-like [Musa acuminata subsp. malaccensis]		0.83	1.05	1.03	0.97	2.89	1.48	2.31	2.23	2.27	1.18	0.04	Up
LOC122050843	XP_042467650.1	product=calmodulin-binding protein 25-like	PF05678(VQ motif);		PREDICTED: calmodulin-binding protein 25 [Musa acuminata subsp. malaccensis]		0	0	0.16	0.05	0.81	1.96	3.93	2.23	41.16	5.36	0.01	Up
LOC121985159	XP_042394390.1	product=xyloglucan galactosyltransferase KATAMARI1 homolog	PF03016(Exostosin family);	F11A3.8	PREDICTED: xyloglucan galactosyltransferase KATAMARI1 homolog [Musa acuminata subsp. malaccensis]		0.41	0.54	0.55	0.5	2.4	3.6	0.69	2.23	4.35	2.12	0.01	Up
LOC122022382	XP_042436287.1	product=oleoyl-acyl carrier protein thioesterase 1%2C chloroplastic-like	PF01643(Acyl-ACP thioesterase);	FATA	PREDICTED: oleoyl-acyl carrier protein thioesterase 1, chloroplastic isoform X2 [Musa acuminata subsp. malaccensis]		0.2	0.3	0.25	0.25	0.52	3.37	2.81	2.23	9.14	3.19	0	Up
LOC121971068	XP_042378089.1	product=probable polyol transporter 4	PF00083(Sugar (and other) transporter);	F5H14.25	PREDICTED: probable polyol transporter 4 [Musa acuminata subsp. malaccensis]		0.76	0.84	1.11	0.9	1.82	2.97	1.98	2.26	2.48	1.31	0.02	Up
LOC122021141	XP_042435163.1	product=uncharacterized protein LOC122021141	PF02179(BAG domain);	F12F1.7	hypothetical protein C4D60_Mb10t17840 [Musa balbisiana]		0.38	0.62	1.01	0.67	2.64	1.74	2.4	2.26	3.36	1.75	0.01	Up
LOC122030502	XP_042445655.1	product=RING-H2 finger protein ATL43-like	PF13639(Ring finger domain);	MJJ3.23	hypothetical protein BHE74_00005315 [Ensete ventricosum]		0.12	0.18	0.36	0.22	1.66	2.27	2.88	2.27	10.53	3.4	0	Up
LOC122045669	XP_042461925.1	product=B-box zinc finger protein 22-like	PF00643(B-box zinc finger);	T30F21.7	PREDICTED: B-box zinc finger protein 23 [Musa acuminata subsp. malaccensis]		0.51	0.4	0.77	0.56	2.37	2.11	2.35	2.28	4.05	2.02	0	Up
LOC121983307	XP_042392180.1	product=STS14 protein-like	PF00188(Cysteine-rich secretory protein family);	STS14	hypothetical protein B296_00011520 [Ensete ventricosum]		0	0.1	0	0.03	0.9	2.34	3.62	2.29	67.42	6.08	0	Up
LOC122011463	XP_042423792.1	product=probable WRKY transcription factor 60	PF03106(WRKY DNA -binding domain);	OsI_31379	WRKY transcription factor WRKY76-like [Phoenix dactylifera]		0.71	0.35	0.56	0.54	2.25	2.24	2.41	2.3	4.22	2.08	0.01	Up
LOC121971992	XP_042379493.1	product=glucan endo-1%2C3-beta-glucosidase 6-like	PF00332(Glycosyl hydrolases family 17);PF07983(X8 domain);	K21L19.12	hypothetical protein C4D60_Mb04t09280 [Musa balbisiana]		0.69	0.71	0.72	0.7	3.22	1.69	1.98	2.3	3.2	1.68	0	Up
LOC121967804	XP_042374190.1	product=protein DWARF 53-LIKE-like	PF07724(AAA domain (Cdc48 subfamily));	OsJ_32651	PREDICTED: protein DWARF 53-LIKE-like [Musa acuminata subsp. malaccensis]		0.69	0.93	0.51	0.71	2.83	3.22	0.88	2.31	3.14	1.65	0.02	Up
LOC122051182	XP_042468100.1	product=calmodulin-binding protein 60 D-like isoform X2	PF07887(Calmodulin binding protein-like);	MUA2.16	PREDICTED: calmodulin-binding protein 60 B isoform X2 [Musa acuminata subsp. malaccensis]		0.66	0.5	0.7	0.62	0.68	3.33	2.97	2.33	3.81	1.93	0.05	Up
LOC121971210	XP_042378297.1	product=uncharacterized protein LOC121971210	PF14580(Leucine-rich repeat);		hypothetical protein C4D60_Mb08t16790 [Musa balbisiana]		0.91	0.75	0.93	0.86	3.11	2.39	1.47	2.33	2.62	1.39	0.01	Up
LOC122001710	XP_042412536.1	product=transcription factor RAX2-like	PF00249(Myb-like DNA-binding domain);	T1J8.7	hypothetical protein BHE74_00053104 [Ensete ventricosum]		0	0.13	0.54	0.22	2.79	2.02	2.18	2.33	10.33	3.37	0	Up
LOC122019864	XP_042433384.1	product=bZIP transcription factor RISBZ2-like	PF12498(Basic leucine-zipper C terminal);PF00170(bZIP transcription factor);	OSJNBa0094F01.19	PREDICTED: basic leucine zipper 63-like isoform X5 [Musa acuminata subsp. malaccensis]		0.11	0.21	0.7	0.34	1.56	0.88	4.6	2.35	7.21	2.85	0.02	Up
LOC121968107	XP_042374544.1	product=VQ motif-containing protein 4-like	PF05678(VQ motif);	F3H9.7	hypothetical protein BHM03_00002888 [Ensete ventricosum]		0.15	0.29	0.22	0.22	1.06	2.75	3.24	2.35	10.93	3.45	0	Up
LOC122047786	XP_042465196.1	product=putative leucine-rich repeat receptor-like serine/threonine-protein kinase At2g19230	PF13855(Leucine rich repeat);PF12819(Malectin-like domain);	F27F23.3	PREDICTED: LOW QUALITY PROTEIN: uncharacterized protein LOC103997281 [Musa acuminata subsp. malaccensis]		0.24	0.39	0	0.21	2.09	2.82	2.16	2.36	11.24	3.49	0	Up
LOC122007192	XP_042418935.1	product=galactose mutarotase-like	PF01263(Aldose 1-epimerase);	ARB_05372	PREDICTED: aldose 1-epimerase-like [Musa acuminata subsp. malaccensis]		0.11	0.15	0.31	0.19	2.36	1.62	3.12	2.37	12.45	3.64	0	Up
LOC122028095	XP_042443049.1	product=uncharacterized protein LOC122028095 isoform X2	PF07059(Protein ENHANCED DISEASE RESISTANCE 2, C-terminal);	F13C5.210	uncharacterized protein LOC103705235 [Phoenix dactylifera]		0.04	0.35	0.15	0.18	4.03	2.3	0.77	2.37	12.72	3.67	0	Up
LOC122047586	XP_042464896.1	product=cellulose synthase-like protein D2	PF03552(Cellulose synthase);PF14570(RING/Ubox like zinc-binding domain);	OsI_027835	PREDICTED: cellulose synthase-like protein D2 [Musa acuminata subsp. malaccensis]		0.42	0.78	0.05	0.42	2.1	3.18	1.85	2.37	5.59	2.48	0.01	Up
LOC122036185	XP_042451369.1	product=NAC domain-containing protein 90-like	PF02365(No apical meristem (NAM) protein);	MWD9.18	hypothetical protein C4D60_Mb10t23410 [Musa balbisiana]		0.25	0.32	0.08	0.22	0.93	2.76	3.45	2.38	11.14	3.48	0	Up
LOC121973837	XP_042381117.1	product=lysosomal Pro-X carboxypeptidase-like	PF05577(Serine carboxypeptidase S28);	T27K22.5	PREDICTED: lysosomal Pro-X carboxypeptidase-like [Musa acuminata subsp. malaccensis]		0.53	0.99	0.67	0.73	3	2.76	1.39	2.38	3.19	1.67	0.02	Up
LOC121967947	XP_042374419.1	product=uncharacterized protein LOC121967947	PF12796(Ankyrin repeats (3 copies));		hypothetical protein C4D60_Mb02t18800 [Musa balbisiana]		0.22	0.61	0.93	0.59	4.16	1.5	1.5	2.39	3.95	1.98	0.02	Up
LOC121972022	XP_042379535.1	product=ent-copalyl diphosphate synthase 1-like	PF01397(Terpene synthase, N-terminal domain);PF03936(Terpene synthase family, metal binding domain);	TPS28	PREDICTED: ent-copalyl diphosphate synthase 1, chloroplastic-like [Musa acuminata subsp. malaccensis]		0.88	0.61	0.92	0.81	2.02	3.6	1.55	2.39	2.91	1.54	0.01	Up
LOC122024934	XP_042439609.1	product=WRKY transcription factor 71-like	PF03106(WRKY DNA -binding domain);	F1N18.10	probable WRKY transcription factor 71 [Ananas comosus]		0.07	0.8	0.37	0.41	1.51	3.4	2.29	2.4	5.85	2.55	0.02	Up
LOC121971918	XP_042379373.1	product=rust resistance kinase Lr10-like	PF13947(Wall-associated receptor kinase galacturonan-binding);PF07714(Protein tyrosine and serine/threonine kinase);	LRK10	PREDICTED: rust resistance kinase Lr10-like [Musa acuminata subsp. malaccensis]		0.06	0.41	0.09	0.18	1.03	3.83	2.4	2.42	13.22	3.72	0	Up
LOC121986055	XP_042395767.1	product=alpha-1%2C3-arabinosyltransferase XAT3-like	PF04577(Glycosyltransferase 61);	OsJ_11476	hypothetical protein C4D60_Mb01t23770 [Musa balbisiana]		1.14	1.24	1.09	1.15	2.41	2.41	2.44	2.42	2.08	1.06	0.05	Up
LOC122026959	XP_042441662.1	product=glucan endo-1%2C3-beta-glucosidase 7-like	PF00332(Glycosyl hydrolases family 17);	T4L20.60	PREDICTED: glucan endo-1,3-beta-glucosidase 7-like [Musa acuminata subsp. malaccensis]		0	0.27	0.13	0.13	2.97	2.73	1.58	2.42	17.75	4.15	0	Up
LOC122025153	XP_042439854.1	product=uncharacterized protein LOC122025153	PF04784(Protein of unknown function, DUF547);PF00462(Glutaredoxin);PF00610(Domain found in Dishevelled, Egl-10, and Pleckstrin (DEP));		hypothetical protein C4D60_Mb08t13190 [Musa balbisiana]		0.71	0.43	0.4	0.51	1.28	4.27	1.76	2.44	4.67	2.22	0.01	Up
LOC122028577	XP_042443353.1	product=glutathione transferase GST 23-like	PF00043(Glutathione S-transferase, C-terminal domain);PF02798(Glutathione S-transferase, N-terminal domain);		glutathione transferase GST 23-like [Phoenix dactylifera]		0	0.07	0.13	0.07	4.93	1.47	0.93	2.44	35.25	5.14	0	Up
LOC122049012	XP_042466449.1	product=glycerophosphodiester phosphodiesterase GDPD2-like isoform X3	PF03009(Glycerophosphoryl diester phosphodiesterase family);	MEE6.15	hypothetical protein C4D60_Mb10t17810 [Musa balbisiana]		0.31	0.78	1.1	0.73	1.64	2.51	3.2	2.45	3.4	1.77	0.03	Up
LOC122012405	XP_042424857.1	product=uncharacterized protein LOC122012405	PF07911(Protein of unknown function (DUF1677));		PREDICTED: uncharacterized protein LOC103983104 [Musa acuminata subsp. malaccensis]		0	0.23	0.23	0.15	3.36	2.58	1.4	2.45	15.45	3.95	0	Up
LOC122046840	XP_042463678.1	product=probable xyloglucan endotransglucosylase/hydrolase protein B	PF06955(Xyloglucan endo-transglycosylase (XET) C-terminus);PF00722(Glycosyl hydrolases family 16);	XTH1	PREDICTED: probable xyloglucan endotransglucosylase/hydrolase [Musa acuminata subsp. malaccensis]		0	0.06	0	0.02	2.51	2.6	2.25	2.45	103.07	6.69	0	Up
LOC121984498	XP_042393373.1	product=BTB/POZ domain-containing protein At1g67900-like	PF03000(NPH3 family);	T23K23.25	PREDICTED: BTB/POZ domain-containing protein At1g67900 [Musa acuminata subsp. malaccensis]		0.25	0.49	0.57	0.44	3.85	1.88	1.64	2.46	5.49	2.46	0	Up
LOC121989900	XP_042400134.1	product=cytokinin dehydrogenase 7-like	PF09265(Cytokinin dehydrogenase 1, FAD and cytokinin binding);PF01565(FAD binding domain);	B1131G07.3	PREDICTED: cytokinin dehydrogenase 6 [Musa acuminata subsp. malaccensis]		0.28	0.32	0.32	0.31	2.25	3.42	1.7	2.46	7.84	2.97	0	Up
LOC122002029	XP_042412987.1	product=benzyl alcohol O-benzoyltransferase-like	PF02458(Transferase family);	BEBT1	PREDICTED: benzyl alcohol O-benzoyltransferase [Musa acuminata subsp. malaccensis]		0.4	0.79	0.6	0.6	2.3	3.8	1.28	2.46	4.06	2.02	0.01	Up
LOC121971413	XP_042378608.1	product=putative disease resistance protein RGA1	PF00931(NB-ARC domain);PF13855(Leucine rich repeat);PF18052(Rx N-terminal domain);	177O13.37	PREDICTED: putative disease resistance protein RGA1 [Musa acuminata subsp. malaccensis]		1.04	1.18	1.28	1.17	2.44	3.37	1.59	2.47	2.07	1.05	0.03	Up
LOC121998200	XP_042408928.1	product=ethylene-responsive transcription factor ERF003-like	PF00847(AP2 domain);	F21J6.103	ethylene-responsive transcription factor ERF003 [Elaeis guineensis]		0.09	0.82	0.46	0.46	1.34	3.83	2.23	2.47	5.41	2.43	0.05	Up
LOC122023628	XP_042437786.1	product=oligopeptide transporter 3-like	PF03169(OPT oligopeptide transporter protein);	dl4215c	hypothetical protein C4D60_Mb10t11830 [Musa balbisiana]		0.5	0.81	1.28	0.86	2.99	2.48	1.95	2.47	2.83	1.5	0.01	Up
LOC122036899	XP_042452266.1	product=glutamate receptor 2.7-like isoform X2	PF00497(Bacterial extracellular solute-binding proteins, family 3);PF01094(Receptor family ligand binding region);PF00060(Ligand-gated ion channel);	T9I4.20	hypothetical protein C4D60_Mb03t04780 [Musa balbisiana]		0.69	0.7	0.74	0.71	1.35	4.71	1.36	2.47	3.43	1.78	0.03	Up
LOC121993690	XP_042403973.1	product=auxin-responsive protein SAUR76-like	PF02519(Auxin responsive protein);	At5g20820	hypothetical protein BHE74_00036410 [Ensete ventricosum]		0	0	0	0	0.93	2.29	4.21	2.48	122.8	6.94	0	Up
LOC122045878	XP_042462218.1	product=O-fucosyltransferase 29-like isoform X2	PF10250(GDP-fucose protein O-fucosyltransferase);	dl4350w	PREDICTED: uncharacterized protein At1g04910 isoform X1 [Musa acuminata subsp. malaccensis]		1.18	1.15	1.01	1.12	3.14	2.4	1.89	2.48	2.17	1.12	0.02	Up
LOC122013378	XP_042425568.1	product=auxin-responsive protein IAA21-like	PF02309(AUX/IAA family);	F6H11.210	hypothetical protein C4D60_Mb09t05620 [Musa balbisiana]		0.07	0	0.41	0.16	3.58	1.25	2.67	2.5	15.62	3.97	0	Up
LOC122020153	XP_042433868.1	product=WEB family protein At5g55860-like	PF05701(Weak chloroplast movement under blue light);	MWJ3.4	PREDICTED: WEB family protein At5g55860-like [Musa acuminata subsp. malaccensis]		1.4	0.98	0.87	1.08	2.67	2.49	2.37	2.51	2.28	1.19	0.02	Up
LOC121980581	XP_042388617.1	product=BTB/POZ domain-containing protein At1g67900-like	PF03000(NPH3 family);	T23K23.25	PREDICTED: BTB/POZ domain-containing protein At1g67900 [Musa acuminata subsp. malaccensis]		0.62	1.03	0.99	0.88	4.42	1.62	1.5	2.51	2.75	1.46	0.03	Up
LOC121989461	XP_042399469.1	product=vesicle-associated protein 1-3-like isoform X3	PF00635(MSP (Major sperm protein) domain);	F22O13.31	PREDICTED: vesicle-associated protein 1-2 [Musa acuminata subsp. malaccensis]		0.24	0.47	0.19	0.3	0.93	3.9	2.73	2.52	8.48	3.08	0	Up
LOC122042990	XP_042459344.1	product=transcription factor bHLH115-like isoform X4	PF00010(Helix-loop-helix DNA-binding domain);	K5F14.2	PREDICTED: transcription factor ILR3-like isoform X2 [Musa acuminata subsp. malaccensis]		0.62	0.92	0.68	0.74	2.3	2.33	2.93	2.52	3.4	1.76	0.01	Up
LOC121989438	XP_042399436.1	product=receptor-like protein kinase FERONIA	PF12819(Malectin-like domain);	F26O13.190	PREDICTED: receptor-like protein kinase FERONIA [Musa acuminata subsp. malaccensis]		0.5	1.19	0.91	0.87	2.27	3.48	1.83	2.53	2.88	1.53	0.03	Up
LOC121989354	XP_042399277.1	product=AT-hook motif nuclear-localized protein 23-like	PF03479(Plants and Prokaryotes Conserved (PCC) domain);	T4C15.6	hypothetical protein GW17_00043027 [Ensete ventricosum]		0.14	0.42	0.65	0.4	0.34	4.42	2.82	2.53	6.42	2.68	0.04	Up
LOC121995650	XP_042405324.1	product=uncharacterized protein LOC121995650	PF06219(Protein of unknown function (DUF1005));		hypothetical protein C4D60_Mb07t20890 [Musa balbisiana]		0.37	0.32	0.62	0.44	2.37	3.99	1.24	2.53	5.67	2.5	0	Up
LOC121967988	XP_042374449.1	product=NAC domain-containing protein 90-like	PF02365(No apical meristem (NAM) protein);	MWD9.18	hypothetical protein C4D60_Mb10t23410 [Musa balbisiana]		0.09	0.17	0.53	0.26	1.36	4.06	2.21	2.54	9.72	3.28	0	Up
LOC122045114	XP_042461120.1	product=myosin-binding protein 7-like	PF04576(Zein-binding);	F15M7.9	hypothetical protein C4D60_Mb08t26990 [Musa balbisiana]		0.95	1.24	1.14	1.11	2.48	2.81	2.34	2.54	2.26	1.18	0.02	Up
LOC122042008	XP_042457852.1	product=VQ motif-containing protein 19-like	PF05678(VQ motif);	F3H9.7	hypothetical protein C4D60_Mb03t17130 [Musa balbisiana]		0.16	0.24	0.49	0.3	1	3.82	2.93	2.59	8.86	3.15	0	Up
LOC122029599	XP_042444599.1	product=uncharacterized protein LOC122029599	PF14580(Leucine-rich repeat);		hypothetical protein C4D60_Mb08t16790 [Musa balbisiana]		0.6	0.33	0.96	0.63	3.84	2.77	1.25	2.62	4.02	2.01	0.01	Up
LOC122033327	XP_042448268.1	product=WAT1-related protein At3g30340-like	PF00892(EamA-like transporter family);	T6J22.10	PREDICTED: WAT1-related protein At3g30340-like [Musa acuminata subsp. malaccensis]		0.11	0.05	0.05	0.07	3.66	3.36	0.85	2.62	35.66	5.16	0	Up
LOC121974331	XP_042381273.1	product=protein FATTY ACID EXPORT 3%2C chloroplastic-like	PF03647(Transmembrane proteins 14C);	T6A23.25	PREDICTED: protein FATTY ACID EXPORT 3, chloroplastic-like isoform X1 [Musa acuminata subsp. malaccensis]		0.63	1.05	0.87	0.85	3.43	2.42	2.04	2.63	3.04	1.6	0.01	Up
LOC122036043	XP_042451156.1	product=LOB domain-containing protein 12-like	PF03195(Lateral organ boundaries (LOB) domain);	T27E13.13	hypothetical protein FH972_011761 [Carpinus fangiana]		0.11	0.1	0.11	0.11	0.87	2.24	4.78	2.63	25.81	4.69	0	Up
LOC121976218	XP_042384234.1	product=protein PHYTOCHROME KINASE SUBSTRATE 4-like	#N/A	F21E1.110	hypothetical protein C4D60_Mb10t23860 [Musa balbisiana]		0	0.09	0.44	0.18	2.91	1.53	3.5	2.65	15.28	3.93	0	Up
LOC122029662	XP_042444680.1	product=uncharacterized protein At3g17950-like	#N/A	MEB5.1	PREDICTED: uncharacterized protein At3g17950 [Musa acuminata subsp. malaccensis]		0.61	0.4	1.28	0.76	3.67	2.14	2.16	2.66	3.43	1.78	0.04	Up
LOC122015789	XP_042428755.1	product=tryptophan synthase alpha chain-like	PF00290(Tryptophan synthase alpha chain);	T14E10.210	PREDICTED: tryptophan synthase alpha chain isoform X1 [Musa acuminata subsp. malaccensis]		0.73	0.36	0.88	0.66	2.41	2.8	2.77	2.66	4.02	2.01	0	Up
LOC121993700	XP_042403981.1	product=cytokinin dehydrogenase 7-like	PF09265(Cytokinin dehydrogenase 1, FAD and cytokinin binding);PF01565(FAD binding domain);	B1131G07.3	PREDICTED: cytokinin dehydrogenase 6 [Musa acuminata subsp. malaccensis]		0.16	0.48	0.37	0.34	2.18	4.16	1.64	2.66	7.78	2.96	0	Up
LOC122034415	XP_042449596.1	product=thiamine-repressible mitochondrial transport protein THI74-like	PF06027(Solute carrier family 35);	YML018C	PREDICTED: uncharacterized vacuolar membrane protein YML018C [Musa acuminata subsp. malaccensis]		1.02	0.76	0.77	0.85	1.62	2.15	4.21	2.66	3.19	1.67	0.03	Up
LOC122040159	XP_042455436.1	product=zinc finger protein ZAT11-like	PF13912(C2H2-type zinc finger);	T3B23.13	PREDICTED: zinc finger protein ZAT5-like [Musa acuminata subsp. malaccensis]		0.49	1.07	0.92	0.83	1.96	1.88	4.15	2.67	3.28	1.71	0.05	Up
LOC121998463	XP_042409339.1	product=putative disease resistance protein RGA3 isoform X4	PF18052(Rx N-terminal domain);PF00931(NB-ARC domain);	177O13.37	PREDICTED: putative disease resistance protein RGA1 [Musa acuminata subsp. malaccensis]		1.09	1.24	1.37	1.23	2.66	3.65	1.68	2.67	2.13	1.09	0.03	Up
LOC122040826	XP_042456208.1	product=protein IQ-DOMAIN 10-like isoform X2	#N/A	F11F8.30	PREDICTED: protein IQ-DOMAIN 1 [Musa acuminata subsp. malaccensis]		0.76	0.75	1.22	0.91	3.25	2.47	2.32	2.68	2.91	1.54	0	Up
LOC121985608	XP_042395108.1	product=truncated transcription factor CAULIFLOWER A-like	PF00319(SRF-type transcription factor (DNA-binding and dimerisation domain));PF01486(K-box region);	OJ1112_G08.13	PREDICTED: truncated transcription factor CAULIFLOWER A-like [Musa acuminata subsp. malaccensis]		0	0.43	0.22	0.21	6.89	0.42	0.79	2.7	11.92	3.57	0.05	Up
LOC122024570	XP_042439159.1	product=probable folate-biopterin transporter 8%2C chloroplastic	PF03092(BT1 family);	T1G11.18	probable folate-biopterin transporter 9, chloroplastic [Elaeis guineensis]		0.52	0.45	1.42	0.8	3.72	2.57	1.81	2.7	3.32	1.73	0.02	Up
LOC121969560	XP_042375649.1	product=wall-associated receptor kinase 1-like	PF07645(Calcium-binding EGF domain);PF13947(Wall-associated receptor kinase galacturonan-binding);PF00069(Protein kinase domain);	F16F4.6	PREDICTED: wall-associated receptor kinase 3 [Musa acuminata subsp. malaccensis]		0.78	0.48	0.77	0.68	1.84	4.45	1.9	2.73	3.97	1.99	0	Up
LOC122044960	XP_042460928.1	product=pathogenesis-related genes transcriptional activator PTI6-like	PF00847(AP2 domain);	PTI6	PREDICTED: pathogenesis-related genes transcriptional activator PTI6-like [Musa acuminata subsp. malaccensis]		0.44	0.38	0.55	0.46	2.66	2.12	3.42	2.73	5.99	2.58	0	Up
LOC122006491	XP_042417953.1	product=high affinity nitrate transporter 2.5-like	PF07690(Major Facilitator Superfamily);	F13K23.20	hypothetical protein C4D60_Mb01t26360 [Musa balbisiana]		0.4	0	0.12	0.17	6.93	1.1	0.2	2.74	14.53	3.86	0.03	Up
LOC122056059	XP_042473761.1	product=alpha carbonic anhydrase 7-like	PF00194(Eukaryotic-type carbonic anhydrase);	T6D22.16	PREDICTED: alpha carbonic anhydrase 7-like [Musa acuminata subsp. malaccensis]		0.14	0.4	0.94	0.49	2.9	2.39	2.97	2.75	5.63	2.49	0.01	Up
LOC121975644	XP_042383344.1	product=probable LRR receptor-like serine/threonine-protein kinase At1g51810 isoform X3	PF12819(Malectin-like domain);PF07714(Protein tyrosine and serine/threonine kinase);PF13855(Leucine rich repeat);	F19C24.1	PREDICTED: senescence-induced receptor-like serine/threonine-protein kinase [Musa acuminata subsp. malaccensis]		0.94	1.23	0.57	0.91	3.01	3.15	2.11	2.76	2.96	1.57	0	Up
LOC121990241	XP_042400349.1	product=anthranilate O-methyltransferase 1-like	PF03492(SAM dependent carboxyl methyltransferase);	OMT1	PREDICTED: anthranilate O-methyltransferase 3 [Musa acuminata subsp. malaccensis]		0.11	0.31	0.05	0.16	0.49	3.63	4.21	2.77	18.32	4.2	0	Up
LOC122029450	XP_042444370.1	product=SCARECROW-LIKE protein 7-like	PF03514(GRAS domain family);	SCL7	PREDICTED: scarecrow-like protein 4 [Musa acuminata subsp. malaccensis]		0.91	1.23	1.19	1.11	4.39	2.24	1.7	2.78	2.43	1.28	0.03	Up
LOC121979212	XP_042387093.1	product=protein PHR1-LIKE 2-like	PF00249(Myb-like DNA-binding domain);PF14379(MYB-CC type transfactor, LHEQLE motif);	K2N11.5	PREDICTED: myb family transcription factor PHL11-like [Musa acuminata subsp. malaccensis]		0.41	0.17	0.46	0.35	4.34	2.44	1.56	2.78	7.76	2.96	0	Up
LOC121995529	XP_042405184.1	product=homeobox-leucine zipper protein HOX20-like	PF02183(Homeobox associated leucine zipper);PF00046(Homeodomain);	OsI_10318	homeobox-leucine zipper protein HOX20-like isoform X1 [Phoenix dactylifera]		0.97	1.15	0.61	0.91	4.19	1.96	2.2	2.78	2.97	1.57	0.03	Up
LOC122011509	XP_042423836.1	product=1-aminocyclopropane-1-carboxylate synthase 3-like	PF00155(Aminotransferase class I and II);	ACS3	PREDICTED: 1-aminocyclopropane-1-carboxylate synthase 1 [Musa acuminata subsp. malaccensis]		0	0	0	0	3.71	3.47	1.21	2.79	367.42	8.52	0	Up
LOC122002252	XP_042413292.1	product=probable cellulose synthase A catalytic subunit 8 [UDP-forming]	PF03552(Cellulose synthase);PF14569(Zinc-binding RING-finger);	OJ1136_A05.10	hypothetical protein C4D60_Mb09t17980 [Musa balbisiana]		0.64	1.26	1.33	1.08	1.76	4.31	2.33	2.8	2.61	1.38	0.04	Up
LOC122039087	XP_042455031.1	product=mitogen-activated protein kinase kinase kinase 17-like	PF00069(Protein kinase domain);	T26B15.7	PREDICTED: mitogen-activated protein kinase kinase kinase 3 [Musa acuminata subsp. malaccensis]		0.28	0.38	0.39	0.35	3.27	2.31	2.85	2.81	7.91	2.98	0	Up
LOC121973044	XP_042380576.1	product=uncharacterized protein LOC121973044	PF11331(Probable zinc-ribbon domain);	K2A11.6	PREDICTED: protein ENHANCED DISEASE RESISTANCE 4 [Musa acuminata subsp. malaccensis]		0.43	1.13	1	0.86	1.82	4.69	1.92	2.81	3.27	1.71	0.05	Up
LOC122035017	XP_042450313.1	product=uncharacterized protein LOC122035017	PF04788(Protein of unknown function (DUF620));		hypothetical protein C4D60_Mb07t01170 [Musa balbisiana]		0.31	0.61	0.84	0.58	3.43	2.66	2.36	2.82	4.76	2.25	0	Up
LOC121998547	XP_042409448.1	product=internal alternative NAD(P)H-ubiquinone oxidoreductase A1%2C mitochondrial-like	PF07992(Pyridine nucleotide-disulphide oxidoreductase);	F10K1.11	PREDICTED: internal alternative NAD(P)H-ubiquinone oxidoreductase A1, mitochondrial-like isoform X3 [Musa acuminata subsp. malaccensis]		0.33	0.43	0.73	0.49	1.83	3.99	2.63	2.82	5.7	2.51	0	Up
LOC121976061	XP_042383984.1	product=probable WRKY transcription factor 41	PF03106(WRKY DNA -binding domain);	F2P3.16	PREDICTED: probable WRKY transcription factor 41 [Musa acuminata subsp. malaccensis]		0.52	0.51	0.52	0.52	0.71	6	1.74	2.82	5.41	2.44	0.04	Up
LOC121992986	XP_042403584.1	product=uncharacterized protein LOC121992986 isoform X3	#N/A	GRMZM2G346263	PREDICTED: uncharacterized protein LOC103987420 isoform X2 [Musa acuminata subsp. malaccensis]		1.2	1.6	1.32	1.37	2.13	3.07	3.26	2.82	2.06	1.04	0.04	Up
LOC122031905	XP_042447063.1	product=cytokinin riboside 5'-monophosphate phosphoribohydrolase LOG1-like isoform X4	PF03641(Possible lysine decarboxylase);	T1B3.18	cytokinin riboside 5'-monophosphate phosphoribohydrolase LOG1 [Elaeis guineensis]		0.69	0.25	0.38	0.44	5.37	0.99	2.1	2.82	6.11	2.61	0.01	Up
LOC121977102	XP_042385573.1	product=U-box domain-containing protein 43-like	PF04564(U-box domain);	F2D10.27	PREDICTED: U-box domain-containing protein 44-like [Musa acuminata subsp. malaccensis]		0.44	0.58	0.51	0.51	0.83	4.46	3.18	2.82	5.58	2.48	0	Up
LOC122030090	XP_042445182.1	product=ethylene-response factor C3-like	PF00847(AP2 domain);	Solyc09g066360	hypothetical protein C4D60_Mb04t11750 [Musa balbisiana]		0.22	0.48	0.16	0.29	0.56	2.44	5.52	2.84	10.38	3.38	0.01	Up
LOC122001877	XP_042412787.1	product=xyloglucan galactosyltransferase KATAMARI1 homolog	PF03016(Exostosin family);	F11A3.8	hypothetical protein BHE74_00021511 [Ensete ventricosum]		0.33	0.67	0.71	0.57	1.22	4.6	2.76	2.86	5.08	2.35	0	Up
LOC121969262	XP_042375188.1	product=premnaspirodiene oxygenase-like	PF00067(Cytochrome P450);	CYP71D55	premnaspirodiene oxygenase-like [Ananas comosus]		0.33	0.52	1.02	0.62	2.14	3.37	3.07	2.86	4.63	2.21	0	Up
LOC121992210	XP_042402354.1	product=uncharacterized protein LOC121992210	PF03168(Late embryogenesis abundant protein);		PREDICTED: uncharacterized protein LOC103988522 isoform X3 [Musa acuminata subsp. malaccensis]		0.36	0.71	1.29	0.79	2.61	3.03	3.01	2.89	3.67	1.87	0.01	Up
LOC121987100	XP_042396937.1	product=uncharacterized protein LOC121987100	#N/A				0.62	0.45	0.61	0.56	2.05	2.51	4.31	2.96	5.33	2.42	0.03	Up
LOC121974819	XP_042382003.1	product=probable xyloglucan endotransglucosylase/hydrolase protein 32	PF06955(Xyloglucan endo-transglycosylase (XET) C-terminus);PF00722(Glycosyl hydrolases family 16);	T1J8.5	PREDICTED: probable xyloglucan endotransglucosylase/hydrolase protein 32 [Musa acuminata subsp. malaccensis]		0.06	0.61	0.25	0.31	1.47	5.87	1.56	2.97	9.57	3.26	0.01	Up
LOC121980272	XP_042388180.1	gene=LOC121980272	PF14363(Domain associated at C-terminal with AAA);PF00004(ATPase family associated with various cellular activities (AAA));	F18B3.210	protein HYPER-SENSITIVITY-RELATED 4 [Phoenix dactylifera]		1.44	1.1	0.77	1.1	2.27	3.31	3.34	2.97	2.68	1.42	0.02	Up
LOC122004981	XP_042415800.1	product=probable mannose-1-phosphate guanylyltransferase 3	PF00483(Nucleotidyl transferase);PF00132(Bacterial transferase hexapeptide (six repeats));	OsJ_04069	hypothetical protein C4D60_Mb08t02220 [Musa balbisiana]		0.53	1.28	0.77	0.86	2.38	4.18	2.37	2.98	3.43	1.78	0.01	Up
LOC122042432	XP_042458494.1	product=pentatricopeptide repeat-containing protein At5g39350-like	PF01535(PPR repeat);PF13041(PPR repeat family);PF12854(PPR repeat);	MUL8.30	hypothetical protein BHM03_00049586 [Ensete ventricosum]		0.69	1.38	1.17	1.08	2.27	3.25	3.43	2.98	2.77	1.47	0.01	Up
LOC121976952	XP_042385323.1	product=rust resistance kinase Lr10-like isoform X2	PF13947(Wall-associated receptor kinase galacturonan-binding);PF07714(Protein tyrosine and serine/threonine kinase);	LRK10	hypothetical protein BHM03_00030334 [Ensete ventricosum]		0.63	0.39	0.56	0.52	2.06	4.23	2.7	3	5.68	2.51	0	Up
LOC121982675	XP_042391727.1	product=NDR1/HIN1-like protein 10	PF03168(Late embryogenesis abundant protein);	F11F19.11	hypothetical protein GW17_00007373 [Ensete ventricosum]		0.64	1.1	0.72	0.82	1.89	3.83	3.28	3	3.68	1.88	0.02	Up
LOC122030200	XP_042445310.1	product=uncharacterized protein LOC122030200 isoform X2	PF13867(Sin3 binding region of histone deacetylase complex subunit SAP30);		hypothetical protein GW17_00035021 [Ensete ventricosum]		0.45	1.07	1.34	0.95	3.09	3.74	2.18	3	3.12	1.64	0.03	Up
LOC121969316	XP_042375278.1	product=uncharacterized protein LOC121969316	PF07911(Protein of unknown function (DUF1677));		hypothetical protein C4D60_Mb07t27150 [Musa balbisiana]		0.43	0.49	0.35	0.42	1.75	3.87	3.4	3.01	7.16	2.84	0	Up
LOC122005114	XP_042415969.1	product=probable xyloglucan endotransglucosylase/hydrolase protein 23	PF06955(Xyloglucan endo-transglycosylase (XET) C-terminus);PF00722(Glycosyl hydrolases family 16);	F14M19.90	hypothetical protein GW17_00048578 [Ensete ventricosum]		0.4	0.2	0.8	0.47	5.28	3.14	0.6	3.01	6.14	2.62	0.03	Up
LOC122026227	XP_042440817.1	product=BEL1-like homeodomain protein 1	PF07526(Associated with HOX);PF05920(Homeobox KN domain);	F11F19.15	hypothetical protein C4D60_Mb10t19290 [Musa balbisiana]		1.66	1.22	0.79	1.22	3.79	3.15	2.11	3.02	2.39	1.26	0.04	Up
LOC122040935	XP_042456397.1	product=protein MIZU-KUSSEI 1-like	PF04759(Protein of unknown function, DUF617);	T32G6.18	hypothetical protein B296_00027141 [Ensete ventricosum]		0.42	0.68	1.03	0.71	5.68	1.86	1.52	3.02	4.09	2.03	0.04	Up
LOC121981036	XP_042389298.1	product=protein DETOXIFICATION 49-like	PF01554(MatE);	F7H19.220	PREDICTED: protein DETOXIFICATION 49-like [Musa acuminata subsp. malaccensis]		0.18	0.17	0.61	0.32	0.54	7.88	0.66	3.03	9.4	3.23	0.03	Up
LOC122000317	XP_042410697.1	product=ethylene-responsive transcription factor ERF003-like	PF00847(AP2 domain);	F21J6.103	PREDICTED: ethylene-responsive transcription factor ERF003-like [Musa acuminata subsp. malaccensis]		0.09	0	0.55	0.21	2.64	3.97	2.49	3.03	14.14	3.82	0	Up
LOC121972841	XP_042380399.1	product=protein PHYTOCHROME KINASE SUBSTRATE 4-like	#N/A	F21E1.110	hypothetical protein C4D60_Mb10t23860 [Musa balbisiana]		0.1	0.4	0	0.17	3.34	2	3.77	3.04	18.09	4.18	0	Up
LOC121974682	XP_042381776.1	product=NDR1/HIN1-like protein 13	PF03168(Late embryogenesis abundant protein);	At2g27080	hypothetical protein C4D60_Mb03t03360 [Musa balbisiana]		0.4	0.72	0.99	0.7	1.43	4.38	3.31	3.04	4.39	2.14	0.02	Up
LOC121977784	XP_042386141.1	product=ethylene-responsive transcription factor 8-like	PF00847(AP2 domain);	ERF-5	PREDICTED: ethylene-responsive transcription factor 3-like [Musa acuminata subsp. malaccensis]		0.08	0.31	0	0.13	4.23	2.36	2.54	3.04	22.74	4.51	0	Up
LOC121997689	XP_042408178.1	product=deoxymugineic acid synthase 1-like	PF00248(Aldo/keto reductase family);	ZEAMMB73_Zm00001d028360	hypothetical protein C4D60_Mb11t08510 [Musa balbisiana]		1.13	0.76	0.83	0.9	2.07	2.84	4.21	3.04	3.39	1.76	0.02	Up
LOC121992588	XP_042403004.1	product=putative disease resistance protein RGA3	PF00931(NB-ARC domain);PF18052(Rx N-terminal domain);	177O13.36	PREDICTED: putative disease resistance RPP13-like protein 1 isoform X1 [Musa acuminata subsp. malaccensis]		1.11	1.32	0.99	1.14	1.68	4.35	3.12	3.05	2.68	1.42	0.02	Up
LOC122027226	XP_042442086.1	product=dehydration-responsive element-binding protein 1G-like	PF00847(AP2 domain);	MSG15.7	hypothetical protein C4D60_Mb08t11250 [Musa balbisiana]		0.08	0.16	0.39	0.21	0.24	5.68	3.24	3.05	14.95	3.9	0.01	Up
LOC122019033	XP_042432476.1	product=glutamate receptor 2.9-like	PF00060(Ligand-gated ion channel);PF01094(Receptor family ligand binding region);PF00497(Bacterial extracellular solute-binding proteins, family 3);	T9I4.18	PREDICTED: glutamate receptor 2.8-like [Musa acuminata subsp. malaccensis]		0.53	0.54	0.26	0.45	1.01	4.57	3.61	3.06	6.93	2.79	0	Up
LOC121971911	XP_042379365.1	product=uncharacterized protein LOC121971911	PF07797(Protein of unknown function (DUF1639));		PREDICTED: uncharacterized protein LOC103987404 [Musa acuminata subsp. malaccensis]		0.72	0.83	0.54	0.7	2.16	3.87	3.19	3.08	4.4	2.14	0	Up
LOC121967375	XP_042373475.1	product=bZIP transcription factor 29-like	PF00170(bZIP transcription factor);	F19H22.5	PREDICTED: transcription factor RF2a [Musa acuminata subsp. malaccensis]		0.3	0.85	1.05	0.74	1.48	4.24	3.52	3.08	4.25	2.09	0.01	Up
LOC122006500	XP_042418004.1	product=uncharacterized protein LOC122006500	PF20100(Family of unknown function (DUF6490));		PREDICTED: uncharacterized protein LOC103984090 [Musa acuminata subsp. malaccensis]		0.43	0.63	0.75	0.61	2.21	4.23	2.8	3.08	5.08	2.34	0.01	Up
LOC121986255	XP_042396053.1	product=nudix hydrolase 17%2C mitochondrial-like	PF00293(NUDIX domain);	T8O11.16	PREDICTED: nudix hydrolase 17, mitochondrial [Musa acuminata subsp. malaccensis]		0.38	0.97	0.53	0.62	1.32	4.72	3.26	3.1	5.01	2.32	0.02	Up
LOC122012343	XP_042424778.1	product=transcription factor bHLH75-like isoform X2	PF00010(Helix-loop-helix DNA-binding domain);	F25P22.25	PREDICTED: transcription factor bHLH75-like [Musa acuminata subsp. malaccensis]		0.11	0.39	0.17	0.23	2.75	3.6	2.96	3.1	13.69	3.77	0	Up
LOC121975485	XP_042383105.1	product=microtubule-associated protein 70-5-like	PF07058(Microtubule-associated protein 70);	dl4645c	PREDICTED: microtubule-associated protein 70-5 [Musa acuminata subsp. malaccensis]		0.35	0.23	0.31	0.29	2.05	3.06	4.27	3.13	10.78	3.43	0	Up
LOC122040090	XP_042455385.1	product=uncharacterized protein LOC122040090	#N/A		hypothetical protein B296_00005091 [Ensete ventricosum]		0.07	0.2	0.73	0.33	3.17	1.99	4.23	3.13	9.54	3.25	0	Up
LOC122049634	XP_042466928.1	product=ATP-dependent Clp protease adapter protein CLPS2%2C chloroplastic-like	PF02617(ATP-dependent Clp protease adaptor protein ClpS);	CHLRE_12g559150v5	PREDICTED: ATP-dependent Clp protease adapter protein CLPS1, chloroplastic-like [Musa acuminata subsp. malaccensis]		0.63	0.62	0	0.42	3.96	2.58	2.87	3.14	7.37	2.88	0.01	Up
LOC122010182	XP_042422554.1	product=COBRA-like protein 7	PF04833(COBRA-like protein);	dl4100c	PREDICTED: COBRA-like protein 7 [Musa acuminata subsp. malaccensis]		0.29	0.79	1.19	0.75	3.31	3.23	2.94	3.16	4.18	2.06	0	Up
LOC121968144	XP_042374566.1	product=BON1-associated protein 2-like	PF00168(C2 domain);	F4I18.26	hypothetical protein BHE74_00003629, partial [Ensete ventricosum]		0.24	0.12	0.48	0.28	0.5	6.36	2.65	3.17	11.41	3.51	0.02	Up
LOC122032279	XP_042447494.1	product=trihelix transcription factor ASIL1-like	PF13837(Myb/SANT-like DNA-binding domain);	MAG2.16	PREDICTED: trihelix transcription factor ASIL1-like [Musa acuminata subsp. malaccensis]		1.31	1.33	1.84	1.49	3.01	2.98	3.61	3.2	2.14	1.1	0.04	Up
LOC122053262	XP_042471163.1	product=calcium uniporter protein 2%2C mitochondrial-like	PF04678(Mitochondrial calcium uniporter);	F27L4.3	PREDICTED: calcium uniporter protein 2, mitochondrial-like [Musa acuminata subsp. malaccensis]		0.68	1.03	0.49	0.73	3.6	4.6	1.42	3.21	4.25	2.09	0.01	Up
LOC121983373	XP_042392248.1	product=nudix hydrolase 17%2C mitochondrial-like	PF00293(NUDIX domain);	T8O11.16	PREDICTED: nudix hydrolase 17, mitochondrial [Musa acuminata subsp. malaccensis]		0.23	0.3	0.46	0.33	1.5	4.05	4.15	3.23	9.94	3.31	0	Up
LOC122056053	XP_042473750.1	product=uncharacterized protein LOC122056053	#N/A		PREDICTED: uncharacterized protein LOC103977521 [Musa acuminata subsp. malaccensis]		1.29	1.27	1.63	1.4	2.55	3.33	3.82	3.23	2.32	1.22	0.04	Up
LOC121981099	XP_042389382.1	product=protein PTST homolog 3%2C chloroplastic-like isoform X2	PF16561(Glycogen recognition site of AMP-activated protein kinase);	F12E4_170	PREDICTED: uncharacterized protein LOC103975785 isoform X2 [Musa acuminata subsp. malaccensis]		1.29	1.26	1.09	1.22	3.52	2.79	3.39	3.23	2.63	1.4	0	Up
LOC121998303	XP_042409091.1	product=AT-hook motif nuclear-localized protein 23-like	PF03479(Plants and Prokaryotes Conserved (PCC) domain);	T4C15.6	hypothetical protein GW17_00043027 [Ensete ventricosum]		0.3	0.05	0.7	0.35	1.61	4.31	3.79	3.24	9.31	3.22	0	Up
LOC122041702	XP_042457416.1	product=probable WRKY transcription factor 43	PF03106(WRKY DNA -binding domain);	MXK3.3	PREDICTED: probable WRKY transcription factor 75 [Musa acuminata subsp. malaccensis]		0.21	0.1	0	0.11	1.53	3.07	5.12	3.24	31.1	4.96	0	Up
LOC122014363	XP_042426514.1	product=cytochrome P450 90B2-like isoform X2	PF00067(Cytochrome P450);	OJ1626B05.9	cytochrome P450 90B1-like [Asparagus officinalis]		0.24	0.15	0.27	0.22	7.87	1.09	0.78	3.25	13.74	3.78	0	Up
LOC122050472	XP_042467311.1	product=pathogenesis-related genes transcriptional activator PTI6-like	PF00847(AP2 domain);	PTI6	PREDICTED: pathogenesis-related genes transcriptional activator PTI6-like isoform X1 [Musa acuminata subsp. malaccensis]		1.26	1.41	0.83	1.16	3.49	2.8	3.46	3.25	2.76	1.47	0.01	Up
LOC122041167	XP_042456702.1	product=B-box zinc finger protein 22-like	PF00643(B-box zinc finger);	T30F21.7	PREDICTED: B-box zinc finger protein 23 [Musa acuminata subsp. malaccensis]		1.01	0.75	1.05	0.93	4.22	2.89	2.73	3.28	3.44	1.78	0	Up
LOC122006282	XP_042417665.1	product=benzyl alcohol O-benzoyltransferase-like	PF02458(Transferase family);	BEBT1	hypothetical protein GW17_00019953 [Ensete ventricosum]		0.2	0.44	0.04	0.23	2.22	5.58	2.04	3.28	14.13	3.82	0	Up
LOC122001200	XP_042411756.1	product=heat shock 70 kDa protein 1-like	PF00012(Hsp70 protein);	HSP70	heat shock cognate 70 kDa protein 2-like [Citrus sinensis]		0.6	1.02	1.25	0.95	1.86	3.87	4.1	3.28	3.5	1.81	0.01	Up
LOC122048697	XP_042466165.1	product=uncharacterized protein LOC122048697	PF03087(Arabidopsis protein of unknown function);		PREDICTED: uncharacterized protein LOC103979604 [Musa acuminata subsp. malaccensis]		0.18	0.71	1.52	0.8	3.87	2.84	3.15	3.29	4.09	2.03	0.04	Up
LOC122001344	XP_042411985.1	product=ribosome-recycling factor%2C chloroplastic-like isoform X2	PF01765(Ribosome recycling factor);	FRRHCP	PREDICTED: ribosome-recycling factor, chloroplastic [Musa acuminata subsp. malaccensis]		0.61	0.89	0.66	0.72	3.92	2.79	3.16	3.29	4.5	2.17	0	Up
LOC121989870	XP_042400110.1	product=protein ALP1-like	PF13359(DDE superfamily endonuclease);	T22E16.10	hypothetical protein BHE74_00028772 [Ensete ventricosum]		0.11	0.22	0	0.11	0.17	4.43	5.34	3.32	31.41	4.97	0	Up
LOC122056300	XP_042474133.1	product=pectinesterase-like	PF01095(Pectinesterase);PF04043(Plant invertase/pectin methylesterase inhibitor);	T7M13.20	PREDICTED: pectinesterase-like isoform X1 [Musa acuminata subsp. malaccensis]		0.28	0.45	0.38	0.37	5.87	3.9	0.18	3.32	8.43	3.08	0.01	Up
LOC122010805	XP_042423212.1	product=auxin-induced protein 15A-like	PF02519(Auxin responsive protein);	F14G9.23	Auxin-responsive protein SAUR32 [Ananas comosus]		0.24	0.48	0	0.24	3.23	0.93	5.81	3.32	14.07	3.81	0.05	Up
LOC122017457	XP_042431015.1	product=protein LONGIFOLIA 1-like isoform X3	PF14309(Domain of unknown function (DUF4378));PF14383(DUF761-associated sequence motif);	T20K14.190	PREDICTED: protein LONGIFOLIA 1 [Musa acuminata subsp. malaccensis]		0.06	0.66	0.94	0.55	6.02	2.63	1.33	3.32	5.81	2.54	0.02	Up
LOC121989607	XP_042399682.1	product=internal alternative NAD(P)H-ubiquinone oxidoreductase A1%2C mitochondrial-like	PF07992(Pyridine nucleotide-disulphide oxidoreductase);	F10K1.11	PREDICTED: internal alternative NAD(P)H-ubiquinone oxidoreductase A1, mitochondrial-like isoform X3 [Musa acuminata subsp. malaccensis]		0.88	1	0.8	0.89	2.24	5	2.77	3.34	3.71	1.89	0	Up
LOC122029331	XP_042444210.1	product=glucan endo-1%2C3-beta-glucosidase 7-like	PF00332(Glycosyl hydrolases family 17);	T4L20.60	PREDICTED: glucan endo-1,3-beta-glucosidase 7-like [Musa acuminata subsp. malaccensis]		0.16	0.4	0.36	0.31	4.18	2.58	3.3	3.36	10.71	3.42	0	Up
LOC122016567	XP_042429847.1	product=uncharacterized protein LOC122016567	#N/A		PREDICTED: uncharacterized protein LOC103982933 [Musa acuminata subsp. malaccensis]		0.07	0.83	1.05	0.65	1.67	4.8	3.6	3.36	5.25	2.39	0.04	Up
LOC122006921	XP_042418552.1	product=U-box domain-containing protein 26-like	PF04564(U-box domain);	F14J22.1	hypothetical protein BHM03_00049473 [Ensete ventricosum]		0.29	0.87	1.67	0.94	2.89	4.68	2.52	3.36	3.55	1.83	0.03	Up
LOC122051531	XP_042468646.1	product=alpha carbonic anhydrase 7-like	PF00194(Eukaryotic-type carbonic anhydrase);	T6D22.16	PREDICTED: alpha carbonic anhydrase 7-like [Musa acuminata subsp. malaccensis]		0.07	0.46	1	0.51	3.25	3.23	3.64	3.37	6.64	2.73	0	Up
LOC122011931	XP_042424297.1	product=soluble starch synthase 2-1%2C chloroplastic/amyloplastic-like	PF08323(Starch synthase catalytic domain);PF00534(Glycosyl transferases group 1);	SSII	PREDICTED: soluble starch synthase 2-2, chloroplastic/amyloplastic-like [Musa acuminata subsp. malaccensis]		0.19	0.76	0.34	0.43	6.89	2.33	0.92	3.38	7.54	2.91	0	Up
LOC122006768	XP_042418318.1	product=uncharacterized protein LOC122006768	#N/A		hypothetical protein GW17_00042939 [Ensete ventricosum]		0.65	1.3	1.11	1.02	4.16	2.85	3.19	3.4	3.3	1.72	0	Up
LOC122019599	XP_042432987.1	product=U-box domain-containing protein 21-like	PF04564(U-box domain);	MPA22.3	PREDICTED: U-box domain-containing protein 21-like [Musa acuminata subsp. malaccensis]		0.22	0.11	0.05	0.13	0.17	5.92	4.15	3.41	27.24	4.77	0	Up
LOC121967369	XP_042373468.1	product=RNA-directed DNA methylation 4-like	#N/A	T9D9.9	RNA-directed DNA methylation 4 [Elaeis guineensis]		1.04	1.4	1.68	1.38	2.31	3.9	4.03	3.42	2.5	1.32	0.03	Up
LOC121989443	XP_042399444.1	product=predicted GPI-anchored protein 58 isoform X2	#N/A		hypothetical protein C4D60_Mb03t09320 [Musa balbisiana]		0.29	0.64	0.98	0.64	5.12	3.56	1.59	3.42	5.22	2.39	0	Up
LOC122034406	XP_042449579.1	product=serine/threonine-protein kinase STY13-like	PF07714(Protein tyrosine and serine/threonine kinase);	T28I24.9	hypothetical protein C4D60_Mb04t27900 [Musa balbisiana]		1.3	1.24	2.03	1.53	2.82	3.78	3.68	3.43	2.25	1.17	0.03	Up
LOC122033451	XP_042448403.1	product=cytochrome P450 71A1-like	PF00067(Cytochrome P450);	F20C19.2	hypothetical protein C4D60_Mb03t10000 [Musa balbisiana]		0.46	1.02	0.7	0.73	6.31	2.19	1.79	3.43	4.53	2.18	0.01	Up
LOC121970185	XP_042376651.1	product=phosphatidylinositol 4-phosphate 5-kinase 2-like	PF01504(Phosphatidylinositol-4-phosphate 5-Kinase);PF02493(MORN repeat);	T32E8.7	PREDICTED: phosphatidylinositol 4-phosphate 5-kinase 1-like [Musa acuminata subsp. malaccensis]		0.49	1.91	1	1.13	4.96	3.63	1.73	3.44	2.96	1.56	0.05	Up
LOC121992249	XP_042402415.1	product=poly [ADP-ribose] polymerase 2-A-like isoform X2	PF00644(Poly(ADP-ribose) polymerase catalytic domain);PF05406(WGR domain);PF02877(Poly(ADP-ribose) polymerase, regulatory domain);PF02037(SAP domain);	PARP	hypothetical protein C4D60_Mb06t20490 [Musa balbisiana]		0.51	0.47	0.98	0.65	1.99	4.76	3.57	3.44	5.3	2.41	0	Up
LOC121981665	XP_042390229.1	product=CBL-interacting protein kinase 16-like	PF00069(Protein kinase domain);PF03822(NAF domain);	P0701F11.5-1	hypothetical protein C4D60_Mb07t13060 [Musa balbisiana]		1.05	0.99	1.56	1.2	3.15	2.15	5.05	3.45	2.91	1.54	0.02	Up
LOC122047279	XP_042464383.1	product=probable LRR receptor-like serine/threonine-protein kinase At3g47570	PF08263(Leucine rich repeat N-terminal domain);PF00560(Leucine Rich Repeat);PF07714(Protein tyrosine and serine/threonine kinase);PF13855(Leucine rich repeat);	XA21	PREDICTED: probable LRR receptor-like serine/threonine-protein kinase At3g47570 [Musa acuminata subsp. malaccensis]		0.93	1.33	1.29	1.18	1.95	5.86	2.53	3.45	2.91	1.54	0.02	Up
LOC122015470	XP_042428309.1	product=palmitoyl-acyl carrier protein thioesterase%2C chloroplastic-like	PF01643(Acyl-ACP thioesterase);	T27G7.19	PREDICTED: palmitoyl-acyl carrier protein thioesterase, chloroplastic-like [Musa acuminata subsp. malaccensis]		1.42	0.98	0.47	0.96	5.65	2.16	2.57	3.46	3.48	1.8	0.03	Up
LOC121984019	XP_042392705.1	product=protein kinase PINOID-like isoform X2	PF00069(Protein kinase domain);	Os12g0614600	PREDICTED: protein kinase PINOID-like [Musa acuminata subsp. malaccensis]		0.46	0.57	1.18	0.74	2.29	5.63	2.5	3.47	4.69	2.23	0	Up
LOC122009916	XP_042422163.1	product=cellulose synthase-like protein G3	PF03552(Cellulose synthase);	T19F6.19	hypothetical protein C4D60_Mb08t04810 [Musa balbisiana]		0.98	1.08	1.13	1.06	5.6	1.82	3.03	3.48	3.19	1.67	0.01	Up
LOC121982991	XP_042391920.1	product=dehydration-responsive element-binding protein 1G-like	PF00847(AP2 domain);	MSG15.7	hypothetical protein C4D60_Mb11t19250 [Musa balbisiana]		0.37	0.65	0.29	0.44	0.98	7.7	1.84	3.51	7.94	2.99	0.01	Up
LOC121992572	XP_042402974.1	product=putative disease resistance protein RGA4	PF18052(Rx N-terminal domain);PF00931(NB-ARC domain);	MOA2.9	PREDICTED: putative disease resistance RPP13-like protein 1 isoform X1 [Musa acuminata subsp. malaccensis]		0.86	1.32	1.6	1.26	2.49	5.27	2.79	3.51	2.78	1.48	0.01	Up
LOC122029821	XP_042444885.1	product=U-box domain-containing protein 33-like	PF04564(U-box domain);PF00069(Protein kinase domain);	F4I18.11	hypothetical protein C4D60_Mb03t14080 [Musa balbisiana]		1.56	1.13	0.82	1.17	5	3.36	2.21	3.52	2.91	1.54	0	Up
LOC122027586	XP_042442505.1	product=lysine histidine transporter-like 8	PF01490(Transmembrane amino acid transporter protein);	F16N3.4	PREDICTED: lysine histidine transporter-like 8 [Musa acuminata subsp. malaccensis]		0.08	0.31	0.2	0.2	4.48	3.69	2.46	3.54	17.65	4.14	0	Up
LOC122049141	XP_042466515.1	product=arabinogalactan protein 22-like	PF06376(Arabinogalactan peptide);				0.18	0	0.7	0.29	1.63	3.21	5.81	3.55	12.54	3.65	0.02	Up
LOC122038180	XP_042453748.1	product=TORTIFOLIA1-like protein 3	PF02985(HEAT repeat);	K19B1.19	hypothetical protein C4D60_Mb07t26360 [Musa balbisiana]		0.22	0.32	1.24	0.59	4.3	3.81	2.57	3.56	5.96	2.58	0	Up
LOC121989502	XP_042399523.1	product=heavy metal-associated isoprenylated plant protein 39-like	PF00403(Heavy-metal-associated domain);	F22L4.5	heavy metal-associated isoprenylated plant protein 39-like [Manihot esculenta]		0.25	0.25	0	0.17	0.09	5.2	5.42	3.57	21.74	4.44	0.01	Up
LOC122047109	XP_042464097.1	product=scarecrow-like protein 23	PF03514(GRAS domain family);	OsI_033718	hypothetical protein C4D60_Mb04t30840 [Musa balbisiana]		0.95	1.07	1.45	1.16	5.19	3.35	2.17	3.57	3	1.58	0	Up
LOC122017856	XP_042431498.1	product=transcription factor bHLH75-like isoform X2	PF00010(Helix-loop-helix DNA-binding domain);	F25P22.25	PREDICTED: transcription factor bHLH75-like [Musa acuminata subsp. malaccensis]		0.07	0.14	0.14	0.12	2.17	4.25	4.3	3.57	30.96	4.95	0	Up
LOC122049483	XP_042466794.1	product=transcription factor MYB108-like	PF00249(Myb-like DNA-binding domain);	Os03g0315400	hypothetical protein C4D60_Mb01t26880 [Musa balbisiana]		0	0.34	0.14	0.16	1.05	4.2	5.48	3.58	23.45	4.55	0	Up
LOC121986306	XP_042396123.1	product=probable histidine kinase 4	PF00512(His Kinase A (phospho-acceptor) domain);PF02518(Histidine kinase-, DNA gyrase B-, and HSP90-like ATPase);PF03924(CHASE domain);PF00072(Response regulator receiver domain);	OsJ_12359	PREDICTED: probable histidine kinase 4 [Musa acuminata subsp. malaccensis]		1.01	1.91	1.29	1.4	4.32	3.33	3.08	3.58	2.51	1.33	0	Up
LOC122018587	XP_042431885.1	product=nucleolin-like	#N/A		phosphopantothenoylcysteine decarboxylase subunit VHS3-like [Phoenix dactylifera]		0.08	0.79	0.24	0.37	0.91	4.61	5.22	3.58	10	3.32	0.01	Up
LOC122015917	XP_042428943.1	product=protein BONZAI 3-like isoform X2	PF00168(C2 domain);PF07002(Copine);	F7G19.25	PREDICTED: protein BONZAI 3 isoform X1 [Musa acuminata subsp. malaccensis]		1.53	1.54	1.74	1.6	3.5	4.16	3.08	3.58	2.21	1.14	0	Up
LOC121999177	XP_042409828.1	product=uncharacterized protein LOC121999177	PF14009(PADRE domain);		hypothetical protein BHM03_00026627 [Ensete ventricosum]		0.68	0.55	0.45	0.56	0.92	6.57	3.37	3.62	6.51	2.7	0.03	Up
LOC122005124	XP_042415979.1	product=AUGMIN subunit 8-like isoform X2	PF04484(QWRF family);	T10C21.60	AUGMIN subunit 8 isoform X1 [Elaeis guineensis]		1.42	1.77	1.24	1.48	2.44	4.33	4.11	3.63	2.46	1.3	0.01	Up
LOC122038009	XP_042453475.1	product=pentatricopeptide repeat-containing protein At5g39350-like	PF13041(PPR repeat family);PF01535(PPR repeat);	MUL8.30	hypothetical protein BHM03_00049586 [Ensete ventricosum]		1.16	1.52	1.18	1.29	3.04	3.49	4.37	3.63	2.83	1.5	0	Up
LOC122027018	XP_042441750.1	product=SCARECROW-LIKE protein 7-like	PF03514(GRAS domain family);	SCL7	PREDICTED: scarecrow-like protein 4 [Musa acuminata subsp. malaccensis]		1.13	1.46	0.77	1.12	4.83	3.43	2.67	3.65	3.17	1.67	0	Up
LOC122029404	XP_042444305.1	product=protein NSP-INTERACTING KINASE 1-like isoform X2	PF13855(Leucine rich repeat);PF08263(Leucine rich repeat N-terminal domain);PF00069(Protein kinase domain);	F1N13_140	PREDICTED: protein NSP-INTERACTING KINASE 1-like [Musa acuminata subsp. malaccensis]		0.23	0.58	1.18	0.66	4.61	4.6	1.75	3.65	5.4	2.43	0	Up
LOC122013876	XP_042426026.1	product=pathogenesis-related genes transcriptional activator PTI6-like	PF00847(AP2 domain);	PTI6	PREDICTED: pathogenesis-related genes transcriptional activator PTI6-like [Musa acuminata subsp. malaccensis]		0.35	0.69	0.7	0.58	2.47	3.94	4.58	3.66	6.37	2.67	0	Up
LOC121992983	XP_042403578.1	product=oxysterol-binding protein-related protein 1C-like isoform X3	PF01237(Oxysterol-binding protein);	F7F1.23	PREDICTED: oxysterol-binding protein-related protein 1C isoform X1 [Musa acuminata subsp. malaccensis]		1.46	1.36	1.45	1.43	3.02	5.23	2.75	3.67	2.54	1.34	0	Up
LOC121969322	XP_042375282.1	product=acyl carrier protein 1%2C chloroplastic-like	PF00550(Phosphopantetheine attachment site);	ACP1	hypothetical protein C4D60_Mb06t20360 [Musa balbisiana]		0.52	0.61	0.51	0.54	1.16	2.96	6.9	3.67	7	2.81	0.01	Up
LOC122052046	XP_042469369.1	product=G-protein coupled receptor 1-like	PF05462(Slime mold cyclic AMP receptor);	F11A17.17	PREDICTED: G-protein coupled receptor 1 [Musa acuminata subsp. malaccensis]		1.31	1.91	1.55	1.59	2.49	4.47	4.13	3.7	2.34	1.22	0.05	Up
LOC121983306	XP_042392179.1	product=calcium uniporter protein 2%2C mitochondrial-like	PF04678(Mitochondrial calcium uniporter);	F27L4.3	hypothetical protein C4D60_Mb01t06130 [Musa balbisiana]		0.29	0.57	1.32	0.73	4.63	2.55	3.93	3.7	5.08	2.35	0	Up
LOC122046510	XP_042463173.1	product=mitoferrin-like isoform X2	PF00153(Mitochondrial carrier protein);	SPAC8C9.12c	hypothetical protein C4D60_Mb06t24250 [Musa balbisiana]		1.65	2.28	1.51	1.81	4.3	3.93	2.9	3.71	2.01	1.01	0.05	Up
LOC121982067	XP_042390878.1	product=3-ketoacyl-CoA synthase 17-like	PF08541(3-Oxoacyl-[acyl-carrier-protein (ACP)] synthase III C terminal);PF08392(FAE1/Type III polyketide synthase-like protein);	T4L20.90	PREDICTED: 3-ketoacyl-CoA synthase 17-like [Musa acuminata subsp. malaccensis]		0.04	0.21	1.19	0.48	3.42	2.46	5.26	3.71	7.93	2.99	0.01	Up
LOC122001637	XP_042412428.1	product=plasmodesmata-located protein 3-like isoform X2	PF01657(Salt stress response/antifungal);	F19P19.1	PREDICTED: cysteine-rich repeat secretory protein 3 isoform X2 [Musa acuminata subsp. malaccensis]		1.62	1.88	1.96	1.82	3.99	4.07	3.11	3.72	2.02	1.01	0.05	Up
LOC121971161	XP_042378234.1	product=probable magnesium transporter NIPA4	PF05653(Magnesium transporter NIPA);	F17M19.5	PREDICTED: probable magnesium transporter NIPA4 [Musa acuminata subsp. malaccensis]		1.4	1.61	2	1.67	4.21	3.78	3.2	3.73	2.2	1.14	0.01	Up
LOC122046298	XP_042462843.1	product=probable polygalacturonase	PF00295(Glycosyl hydrolases family 28);	GSVIVT00026920001	PREDICTED: probable polygalacturonase [Musa acuminata subsp. malaccensis]		0.2	0.26	1.76	0.74	4.5	4.24	2.46	3.73	5.01	2.32	0.03	Up
LOC121996466	XP_042406389.1	product=transcription factor MYB20-like	PF00249(Myb-like DNA-binding domain);	T6J19.5	transcription factor MYB20-like [Phoenix dactylifera]		0.91	0.96	2.16	1.35	4.39	3.43	3.44	3.75	2.76	1.46	0.04	Up
LOC121973721	XP_042381032.1	product=abscisic acid receptor PYL4-like	PF10604(Polyketide cyclase / dehydrase and lipid transport);	T19C21.20	hypothetical protein GW17_00001871 [Ensete ventricosum]		0.25	1.16	0.33	0.58	3.71	2.42	5.13	3.75	6.51	2.7	0	Up
LOC121985115	XP_042394327.1	product=putative ubiquitin-conjugating enzyme E2 38	PF00179(Ubiquitin-conjugating enzyme);	F8L10.11	PREDICTED: putative ubiquitin-conjugating enzyme E2 38 isoform X1 [Musa acuminata subsp. malaccensis]		1.74	1.44	1.53	1.57	3.64	3.7	3.94	3.76	2.37	1.25	0	Up
LOC121998343	XP_042409185.1	product=vascular-related unknown protein 1-like isoform X2	#N/A	At3g21710	PREDICTED: uncharacterized protein LOC103997669 [Musa acuminata subsp. malaccensis]		0.08	0.08	0.55	0.24	4.97	3.65	2.7	3.77	15.66	3.97	0	Up
LOC122042215	XP_042458152.1	product=auxin efflux carrier component 3a-like isoform X2	PF03547(Membrane transport protein);	OsJ_02793	PREDICTED: LOW QUALITY PROTEIN: auxin efflux carrier component 3a-like [Musa acuminata subsp. malaccensis]		1.08	1.31	2.35	1.58	4.2	3.75	3.38	3.78	2.37	1.25	0.01	Up
LOC121997118	XP_042407306.1	product=calmodulin-binding receptor-like cytoplasmic kinase 2	PF00069(Protein kinase domain);	K19M22.13	hypothetical protein C4D60_Mb01t20140 [Musa balbisiana]		1.49	1.62	1.19	1.43	2.96	3.95	4.42	3.78	2.64	1.4	0.01	Up
LOC121984761	XP_042393822.1	product=uncharacterized protein LOC121984761	#N/A		hypothetical protein C4D60_Mb11t23660 [Musa balbisiana]		0.23	0.17	0.39	0.26	1.27	3.23	6.86	3.79	15.08	3.91	0	Up
LOC122040571	XP_042455868.1	product=serine/threonine protein phosphatase 2A 57 kDa regulatory subunit B' kappa isoform-like isoform X2	PF01603(Protein phosphatase 2A regulatory B subunit (B56 family));	OJ1263_E10.15	PREDICTED: serine/threonine protein phosphatase 2A 57 kDa regulatory subunit B' iota isoform-like [Musa acuminata subsp. malaccensis]		1.15	1.38	2.15	1.56	4.21	3.9	3.27	3.79	2.41	1.27	0.01	Up
LOC121969648	XP_042375788.1	product=D-aminoacyl-tRNA deacylase-like isoform X2	PF01026(TatD related DNase);	SPAC688.13	PREDICTED: uncharacterized protein LOC103974867 [Musa acuminata subsp. malaccensis]		1.65	1.68	1.03	1.45	4.94	2.92	3.53	3.8	2.57	1.36	0.03	Up
LOC122000930	XP_042411369.1	product=myb-related protein 2-like	PF14379(MYB-CC type transfactor, LHEQLE motif);PF00249(Myb-like DNA-binding domain);	T11I18.14	PREDICTED: myb-related protein 2-like isoform X1 [Musa acuminata subsp. malaccensis]		0.78	1.34	1.24	1.12	6.18	2.91	2.37	3.82	3.31	1.73	0.01	Up
LOC121989392	XP_042399405.1	product=transcription factor TGA4-like isoform X3	PF00170(bZIP transcription factor);PF14144(Seed dormancy control);	T31P16_20	PREDICTED: transcription factor TGA4-like isoform X3 [Musa acuminata subsp. malaccensis]		1.4	1.6	2.18	1.72	2.76	4.2	4.52	3.82	2.23	1.16	0.04	Up
LOC121992202	XP_042402342.1	product=uncharacterized protein LOC121992202 isoform X3	PF05627(Cleavage site for pathogenic type III effector avirulence factor Avr);		PREDICTED: RPM1-interacting protein 4 isoform X1 [Musa acuminata subsp. malaccensis]		1.79	1.97	1.93	1.9	3.6	3.64	4.24	3.83	2.01	1.01	0.01	Up
LOC121979216	XP_042387099.1	product=probable polyamine transporter At3g13620	PF13520(Amino acid permease);	K20M4.6	PREDICTED: probable polyamine transporter At3g13620 [Musa acuminata subsp. malaccensis]		1.4	1.09	1.43	1.31	2.62	5.21	3.67	3.83	2.92	1.54	0.01	Up
LOC121981323	XP_042389711.1	product=serine/threonine-protein kinase phg2-like	#N/A		hypothetical protein C4D60_Mb03t09320 [Musa balbisiana]		0.4	0.68	1.28	0.79	7.39	2.1	2.04	3.84	4.69	2.23	0.01	Up
LOC121986301	XP_042396115.1	product=probable transcription factor KAN2	PF00249(Myb-like DNA-binding domain);	F27G20.7	PREDICTED: probable transcription factor KAN2 [Musa acuminata subsp. malaccensis]		1.16	2.17	1.2	1.51	3.66	3.04	4.83	3.84	2.55	1.35	0.04	Up
LOC122030021	XP_042445107.1	product=protein NODULATION SIGNALING PATHWAY 2-like	PF03514(GRAS domain family);	OJ1041F02.13	hypothetical protein C4D60_Mb08t16250 [Musa balbisiana]		1.64	1.45	0.71	1.27	5.57	3.14	2.82	3.84	2.94	1.55	0.01	Up
LOC122002706	XP_042413915.1	product=ankyrin repeat-containing protein ITN1-like	PF13962(Domain of unknown function);PF12796(Ankyrin repeats (3 copies));	MQC3.17	PREDICTED: ankyrin repeat-containing protein ITN1-like isoform X1 [Musa acuminata subsp. malaccensis]		0.77	0.82	1.44	1.01	2.64	5.67	3.28	3.86	3.81	1.93	0	Up
LOC122046721	XP_042463483.1	product=15.4 kDa class V heat shock protein-like	PF00011(Hsp20/alpha crystallin family);	T8O5.80	PREDICTED: 15.4 kDa class V heat shock protein [Musa acuminata subsp. malaccensis]		1.5	0.65	0.37	0.84	4.82	1.71	5.07	3.87	4.53	2.18	0.04	Up
LOC122009460	XP_042421558.1	product=transcription factor HEC2-like	PF00010(Helix-loop-helix DNA-binding domain);	F11C1.170	hypothetical protein C4D60_Mb02t15470 [Musa balbisiana]		1.02	0.77	1.49	1.09	3.2	3.68	4.74	3.87	3.56	1.83	0	Up
LOC122017761	XP_042431384.1	product=F-box protein SKIP2-like	PF12937(F-box-like);PF13516(Leucine Rich repeat);	K21H1.21	PREDICTED: F-box protein SKIP2-like [Musa acuminata subsp. malaccensis]		1.28	1.64	0.81	1.24	6.02	2.72	2.99	3.91	3.05	1.61	0.01	Up
LOC122033765	XP_042448870.1	product=probable serine/threonine-protein kinase PBL16 isoform X2	PF07714(Protein tyrosine and serine/threonine kinase);	MCD7.23	hypothetical protein C4D60_Mb01t29940 [Musa balbisiana]		0.29	0.34	1.07	0.57	7.66	2.29	1.81	3.92	6.66	2.73	0	Up
LOC122008859	XP_042420669.1	product=glutamate receptor 3.1-like isoform X2	PF00497(Bacterial extracellular solute-binding proteins, family 3);PF01094(Receptor family ligand binding region);PF00060(Ligand-gated ion channel);	OSJNBa0013K16.8	PREDICTED: glutamate receptor 3.1-like isoform X2 [Musa acuminata subsp. malaccensis]		1.22	1.28	1.6	1.37	5.98	3.06	2.74	3.93	2.79	1.48	0	Up
LOC122003833	XP_042414764.1	product=non-specific lipid-transfer protein 1-like	PF00234(Protease inhibitor/seed storage/LTP family);		probable non-specific lipid-transfer protein 3 [Brachypodium distachyon]		0	0.48	0	0.16	0.75	3.15	7.91	3.94	25.92	4.7	0.01	Up
LOC121967495	XP_042373697.1	product=E3 ubiquitin-protein ligase XB3-like isoform X2	PF00023(Ankyrin repeat);PF12796(Ankyrin repeats (3 copies));PF13857(Ankyrin repeats (many copies));	OsJ_16866	PREDICTED: E3 ubiquitin-protein ligase XB3 [Musa acuminata subsp. malaccensis]		1.17	1.51	1.98	1.55	3.47	4.93	3.42	3.94	2.52	1.33	0.01	Up
LOC122016173	XP_042429333.1	product=uncharacterized protein LOC122016173	#N/A		PREDICTED: uncharacterized protein LOC103992058 [Musa acuminata subsp. malaccensis]		1.25	0.39	0.34	0.66	2.04	5.76	4.03	3.94	5.92	2.57	0	Up
LOC121997926	XP_042408533.1	product=PRA1 family protein B2-like	PF03208(PRA1 family protein);	T19C21.15	PREDICTED: PRA1 family protein B4-like [Musa acuminata subsp. malaccensis]		0.16	0.8	0.57	0.51	0.42	8.49	2.93	3.94	7.84	2.97	0.04	Up
LOC122006159	XP_042417476.1	product=xyloglucan galactosyltransferase KATAMARI1 homolog	PF03016(Exostosin family);	F11A3.8	hypothetical protein BHE74_00021511 [Ensete ventricosum]		0.65	0.55	0.77	0.66	2.95	5.71	3.23	3.97	5.98	2.58	0	Up
LOC121997678	XP_042408164.1	product=cytokinin dehydrogenase 4-like	PF01565(FAD binding domain);PF09265(Cytokinin dehydrogenase 1, FAD and cytokinin binding);	B1150F11.25	PREDICTED: cytokinin dehydrogenase 4 [Musa acuminata subsp. malaccensis]		1.21	1.85	1.94	1.67	3.43	5.62	2.86	3.97	2.36	1.24	0.03	Up
LOC122026213	XP_042440804.1	product=glutathione transferase GST 23-like	PF00043(Glutathione S-transferase, C-terminal domain);PF02798(Glutathione S-transferase, N-terminal domain);		glutathione transferase GST 23-like [Phoenix dactylifera]		0.07	0.26	0.71	0.35	8.31	2.5	1.11	3.97	10.97	3.46	0	Up
LOC121985379	XP_042394734.1	product=very-long-chain aldehyde decarbonylase GL1-10-like	PF04116(Fatty acid hydroxylase superfamily);	OSJNBa0001O14.3	PREDICTED: methylsterol monooxygenase 1-1 [Musa acuminata subsp. malaccensis]		1.63	1.28	1.3	1.4	4.13	5.37	2.45	3.98	2.77	1.47	0.01	Up
LOC122047801	XP_042465218.1	product=protein IQ-domain 26-like isoform X2	PF00612(IQ calmodulin-binding motif);PF13178(Protein of unknown function (DUF4005));		PREDICTED: protein IQ-DOMAIN 14-like [Musa acuminata subsp. malaccensis]		0.07	0.07	0.3	0.15	2.76	2.72	6.47	3.98	27.56	4.78	0	Up
LOC121975961	XP_042383842.1	product=probable indole-3-acetic acid-amido synthetase GH3.1	PF03321(GH3 auxin-responsive promoter);	B1070A12.26	PREDICTED: probable indole-3-acetic acid-amido synthetase GH3.1 [Musa acuminata subsp. malaccensis]		0.06	0.12	0.06	0.08	4.54	2.32	5.15	4	48.21	5.59	0	Up
LOC121998406	XP_042409271.1	product=vesicle-associated protein 1-3-like isoform X4	PF00635(MSP (Major sperm protein) domain);	F22O13.31	PREDICTED: vesicle-associated protein 1-2 [Musa acuminata subsp. malaccensis]		0.34	0.99	0.43	0.59	1.73	5.53	4.76	4	6.94	2.79	0	Up
LOC121974453	XP_042381450.1	product=flavonoid 3'%2C5'-hydroxylase 1-like	PF00067(Cytochrome P450);	HF1	PREDICTED: flavonoid 3',5'-hydroxylase 1-like [Musa acuminata subsp. malaccensis]		1.05	1.38	1.47	1.3	6.15	3.88	1.98	4	2.97	1.57	0.01	Up
LOC122045371	XP_042461498.1	product=protein ASPARTIC PROTEASE IN GUARD CELL 2-like	PF14541(Xylanase inhibitor C-terminal);PF14543(Xylanase inhibitor N-terminal);	MYF24.22	PREDICTED: aspartyl protease family protein 2-like [Musa acuminata subsp. malaccensis]		1.43	0.72	2.12	1.42	5.08	4.34	2.59	4	2.74	1.46	0.03	Up
LOC122014223	XP_042426330.1	product=adenylyl-sulfate kinase 3-like	PF01583(Adenylylsulphate kinase);	F20H23.5	PREDICTED: adenylyl-sulfate kinase 3-like [Musa acuminata subsp. malaccensis]		1.78	1.85	1.93	1.85	3.98	4.06	3.98	4.01	2.14	1.1	0.01	Up
LOC121978064	XP_042386385.1	product=zinc finger protein GIS3-like	#N/A	F1O19.8	hypothetical protein BHE74_00008057 [Ensete ventricosum]		0.13	0.38	1.55	0.69	3.48	4.12	4.43	4.01	5.87	2.55	0.03	Up
LOC121992620	XP_042403050.1	product=AAA-ATPase At3g50940-like	PF14363(Domain associated at C-terminal with AAA);PF00004(ATPase family associated with various cellular activities (AAA));	T20D4.4	PREDICTED: AAA-ATPase At3g50940-like [Musa acuminata subsp. malaccensis]		0.27	0.53	0.36	0.39	0.88	6.76	4.4	4.01	10.57	3.4	0	Up
LOC122034780	XP_042450066.1	product=uncharacterized protein LOC122034780	PF03087(Arabidopsis protein of unknown function);		PREDICTED: uncharacterized protein LOC103971256 [Musa acuminata subsp. malaccensis]		0.72	0.35	0.07	0.38	4.3	1.25	6.5	4.01	10.48	3.39	0	Up
LOC122011447	XP_042423772.1	product=two-component response regulator-like APRR1	PF06203(CCT motif);		hypothetical protein C4D60_Mb06t06290 [Musa balbisiana]		0.58	0.64	0.72	0.65	7.33	1.75	2.99	4.02	5.97	2.58	0	Up
LOC121982011	XP_042390788.1	product=fructose-bisphosphate aldolase 1%2C cytoplasmic-like	PF00274(Fructose-bisphosphate aldolase class-I);	OSJNBa0035J16.18	hypothetical protein BHM03_00024046 [Ensete ventricosum]		1.31	1.38	2.64	1.77	4.51	3.61	3.96	4.03	2.25	1.17	0.04	Up
LOC121997710	XP_042408212.1	product=peroxidase A2-like	PF00141(Peroxidase);	MPH15.9	hypothetical protein C4D60_Mb10t05190 [Musa balbisiana]		0.06	0.28	0.11	0.15	2.87	2.36	6.86	4.03	27.43	4.78	0	Up
LOC122005747	XP_042416860.1	product=uncharacterized protein LOC122005747 isoform X2	#N/A	F1N18.8	hypothetical protein GW17_00027733, partial [Ensete ventricosum]		1.03	1.34	1.7	1.36	2.55	4.67	4.88	4.03	3	1.59	0.01	Up
LOC121997924	XP_042408531.1	product=protein DWARF 53-LIKE-like	PF07724(AAA domain (Cdc48 subfamily));	OsJ_32651	PREDICTED: protein DWARF 53-LIKE-like [Musa acuminata subsp. malaccensis]		0.86	1.37	1.2	1.14	4.41	5.19	2.5	4.04	3.46	1.79	0	Up
LOC121988369	XP_042397676.1	product=two-component response regulator-like PRR95 isoform X3	PF06203(CCT motif);	OJ1254_E07.28	PREDICTED: two-component response regulator-like PRR95 isoform X2 [Musa acuminata subsp. malaccensis]		1.61	1.46	1.82	1.63	5.47	2.79	3.87	4.04	2.44	1.29	0.01	Up
LOC122015843	XP_042428839.1	product=probable WRKY transcription factor 60	PF03106(WRKY DNA -binding domain);	OsI_31379	WRKY transcription factor WRKY76-like [Phoenix dactylifera]		0.76	0.61	0.21	0.53	0.28	6.84	5.13	4.08	7.84	2.97	0.04	Up
LOC122056226	XP_042473997.1	product=probable xyloglucan endotransglucosylase/hydrolase protein 8 isoform X2	PF00722(Glycosyl hydrolases family 16);PF06955(Xyloglucan endo-transglycosylase (XET) C-terminus);	T23J18.21	PREDICTED: probable xyloglucan endotransglucosylase/hydrolase protein 8 [Musa acuminata subsp. malaccensis]		0.06	0.06	0	0.04	6.15	2.37	3.77	4.1	97.88	6.61	0	Up
LOC122016721	XP_042430046.1	product=scopoletin glucosyltransferase-like	PF00201(UDP-glucoronosyl and UDP-glucosyl transferase);	TOGT1	hypothetical protein C4D60_Mb06t27900 [Musa balbisiana]		0.48	0.63	1.39	0.83	4.64	3.95	3.72	4.1	4.88	2.29	0	Up
LOC122027750	XP_042442692.1	product=F-box protein At1g47056-like	PF00646(F-box domain);PF13516(Leucine Rich repeat);	K21H1.21	hypothetical protein B296_00020442 [Ensete ventricosum]		1.53	1.54	1.27	1.44	5.23	4.78	2.33	4.11	2.76	1.47	0	Up
LOC121991984	XP_042402010.1	product=histidine-containing phosphotransfer protein 1-like	PF01627(Hpt domain);	MIL23.8	PREDICTED: histidine-containing phosphotransfer protein 1 [Musa acuminata subsp. malaccensis]		1.1	2.01	0.72	1.28	3.67	4.47	4.23	4.12	3.22	1.69	0.01	Up
LOC121982947	XP_042391880.1	product=auxin-responsive protein SAUR61-like	PF02519(Auxin responsive protein);	F15D2.32	PREDICTED: auxin-responsive protein SAUR64-like [Musa acuminata subsp. malaccensis]		0.35	1.63	1.39	1.13	3.77	5.62	2.98	4.12	3.64	1.86	0.03	Up
LOC122008202	XP_042419769.1	product=ELMO domain-containing protein A-like isoform X2	PF04727(ELMO/CED-12 family);		PREDICTED: ELMO domain-containing protein A isoform X1 [Musa acuminata subsp. malaccensis]		0.96	1.42	1.91	1.43	2.16	5.87	4.38	4.14	2.92	1.55	0.05	Up
LOC122017957	XP_042431618.1	product=WRKY transcription factor WRKY28-like	PF03106(WRKY DNA -binding domain);	OJ1297_C09.15	PREDICTED: WRKY transcription factor WRKY71 [Musa acuminata subsp. malaccensis]		0.8	1.13	1.59	1.17	1.43	6.35	4.64	4.14	3.59	1.85	0.04	Up
LOC121998924	XP_042409969.1	product=uncharacterized protein LOC121998924	#N/A		PREDICTED: uncharacterized protein LOC103990255 [Musa acuminata subsp. malaccensis]		0.22	0.54	0.43	0.4	6.83	1.88	3.71	4.14	10.21	3.35	0	Up
LOC122030100	XP_042445191.1	product=F-box protein AFR-like	PF01344(Kelch motif);PF00646(F-box domain);	F25P17.16	hypothetical protein GW17_00037646 [Ensete ventricosum]		0.71	1.35	1.59	1.22	4.87	2.97	4.61	4.15	3.41	1.77	0	Up
LOC121985701	XP_042395236.1	product=uncharacterized protein LOC121985701	#N/A	T14P8.14	PREDICTED: pectinesterase-like [Lupinus angustifolius]		0.78	0.93	1.03	0.91	1.24	4.95	6.29	4.16	4.69	2.23	0.03	Up
LOC121992670	XP_042403115.1	product=probable protein phosphatase 2C 3 isoform X4	PF00481(Protein phosphatase 2C);	OsJ_001929	PREDICTED: probable protein phosphatase 2C 3 [Musa acuminata subsp. malaccensis]		1.06	1.48	1.73	1.42	1.82	5.83	4.83	4.16	2.97	1.57	0.02	Up
LOC121992071	XP_042402141.1	product=phosphoenolpyruvate carboxylase kinase 2-like	PF00069(Protein kinase domain);	T27C4.19	hypothetical protein C4D60_Mb05t13960 [Musa balbisiana]		1.54	1.68	0.68	1.3	2.23	5.2	5.14	4.19	3.23	1.69	0.04	Up
LOC122054082	XP_042471857.1	product=heavy metal-associated isoprenylated plant protein 28-like	PF00403(Heavy-metal-associated domain);	T2D23.3	PREDICTED: heavy metal-associated isoprenylated plant protein 20-like [Musa acuminata subsp. malaccensis]		0.31	0.2	0.61	0.37	4.22	6.11	2.26	4.2	10.97	3.46	0	Up
LOC121971201	XP_042378286.1	product=mitogen-activated protein kinase kinase kinase 1-like	PF00069(Protein kinase domain);	T15F16.5	PREDICTED: mitogen-activated protein kinase kinase kinase 1-like [Musa acuminata subsp. malaccensis]		1.71	1.72	1.6	1.68	2.46	6.17	3.98	4.2	2.5	1.32	0.01	Up
LOC121996316	XP_042406184.1	product=uncharacterized protein At2g24330-like	PF10058(Predicted integral membrane zinc-ribbon metal-binding protein);	T28I24.6	hypothetical protein C4D60_Mb11t01450 [Musa balbisiana]		0.95	1.78	1.13	1.29	5.48	3.08	4.08	4.21	3.23	1.69	0	Up
LOC122006748	XP_042418290.1	product=probable monogalactosyldiacylglycerol synthase 3%2C chloroplastic	PF04101(Glycosyltransferase family 28 C-terminal domain);PF06925(Monogalactosyldiacylglycerol (MGDG) synthase);	OsJ_008461	probable monogalactosyldiacylglycerol synthase 3, chloroplastic [Ananas comosus]		1.64	1.84	2.24	1.9	6.22	2.96	3.47	4.22	2.16	1.11	0.04	Up
LOC121991523	XP_042401450.1	product=putative lipoxygenase 5	PF00305(Lipoxygenase);PF01477(PLAT/LH2 domain);	OSJNBa0064H22.1	PREDICTED: putative lipoxygenase 5 [Musa acuminata subsp. malaccensis]		0.46	0.52	0.19	0.39	1.45	10.11	1.2	4.25	10.68	3.42	0	Up
LOC121975271	XP_042382767.1	product=phosphatidylinositol 4-phosphate 5-kinase 1-like	PF02493(MORN repeat);PF01504(Phosphatidylinositol-4-phosphate 5-Kinase);	F2E2.1	PREDICTED: phosphatidylinositol 4-phosphate 5-kinase 1-like [Musa acuminata subsp. malaccensis]		0.9	1.55	1.66	1.37	7.38	3.66	1.72	4.25	2.98	1.57	0.03	Up
LOC122042073	XP_042457945.1	product=G-type lectin S-receptor-like serine/threonine-protein kinase B120 isoform X2	PF00954(S-locus glycoprotein domain);PF08276(PAN-like domain);PF00069(Protein kinase domain);PF01453(D-mannose binding lectin);	F1E22.15	PREDICTED: receptor-like serine/threonine-protein kinase SD1-8 isoform X2 [Musa acuminata subsp. malaccensis]		1.43	0.73	1.12	1.09	2.08	8.1	2.58	4.26	3.83	1.94	0.02	Up
LOC122035815	XP_042450869.1	product=kinesin-like protein KIN-14J	PF00225(Kinesin motor domain);	OsJ_18460	PREDICTED: kinesin-like protein KIFC3 [Musa acuminata subsp. malaccensis]		0.88	2.23	1.8	1.64	5.04	4.11	3.64	4.26	2.58	1.37	0.01	Up
LOC122027859	XP_042442804.1	product=uncharacterized protein LOC122027859 isoform X2	PF13867(Sin3 binding region of histone deacetylase complex subunit SAP30);		hypothetical protein GW17_00035021 [Ensete ventricosum]		1.08	1.61	1.26	1.32	3.11	4.06	5.69	4.29	3.29	1.72	0.01	Up
LOC122002671	XP_042413873.1	product=U-box domain-containing protein 26-like	PF04564(U-box domain);	F14J22.1	hypothetical protein BHM03_00049473 [Ensete ventricosum]		0.81	1.01	1.32	1.05	5.05	5.33	2.48	4.29	4	2	0	Up
LOC121971979	XP_042379472.1	product=4-coumarate--CoA ligase-like 7	PF13193(AMP-binding enzyme C-terminal domain);PF00501(AMP-binding enzyme);	P0474B11.33	PREDICTED: 4-coumarate--CoA ligase-like 7 [Musa acuminata subsp. malaccensis]		0.87	1.12	1.72	1.24	4.37	4.15	4.36	4.29	3.46	1.79	0	Up
LOC121974621	XP_042381704.1	product=transcription factor ILI5-like	PF00010(Helix-loop-helix DNA-binding domain);	OsI_08935	PREDICTED: transcription factor ILI5-like [Musa acuminata subsp. malaccensis]		0.31	0.3	0	0.2	1.47	3.24	8.19	4.3	21.85	4.45	0	Up
LOC121985160	XP_042394391.1	product=noroxomaritidine synthase-like	PF00067(Cytochrome P450);	Cyp96T1	hypothetical protein B296_00013604 [Ensete ventricosum]		0.27	0.79	0.76	0.61	5.7	3.23	3.98	4.3	7.01	2.81	0	Up
LOC122040189	XP_042455473.1	product=CEN-like protein 2 isoform X2	PF01161(Phosphatidylethanolamine-binding protein);	CET2	hypothetical protein B296_00034908 [Ensete ventricosum]		0.07	0.28	0.36	0.24	5.57	4.16	3.18	4.3	17.66	4.14	0	Up
LOC122000834	XP_042411241.1	product=two-component response regulator ORR23-like isoform X3	PF00249(Myb-like DNA-binding domain);	OsI_09283	PREDICTED: two-component response regulator ORR22 isoform X1 [Musa acuminata subsp. malaccensis]		1.26	1.62	0.6	1.16	2.49	6.75	3.68	4.31	3.69	1.88	0.01	Up
LOC121970670	XP_042377453.1	product=uncharacterized protein LOC121970670	PF13563(2'-5' RNA ligase superfamily);		hypothetical protein BHE74_00044918 [Ensete ventricosum]		2.16	1.57	2.28	2	4.78	4	4.17	4.32	2.13	1.09	0.05	Up
LOC122048302	XP_042465826.1	product=gibberellin 2-beta-dioxygenase 3-like	PF14226(non-haem dioxygenase in morphine synthesis N-terminal);PF03171(2OG-Fe(II) oxygenase superfamily);	OJ1414_E05.17	PREDICTED: gibberellin 2-beta-dioxygenase 1-like [Musa acuminata subsp. malaccensis]		0.47	1.18	0.78	0.81	3.77	4.93	4.3	4.33	5.31	2.41	0	Up
LOC121986489	XP_042396390.1	product=cyclin-dependent kinase inhibitor 3-like	PF02234(Cyclin-dependent kinase inhibitor);	K24G6.15	PREDICTED: cyclin-dependent kinase inhibitor 4 [Musa acuminata subsp. malaccensis]		1.81	1	1.35	1.38	4.57	3.4	5.08	4.35	3.12	1.64	0	Up
LOC121973589	XP_042380921.1	product=ring-infected erythrocyte surface antigen-like	#N/A		hypothetical protein GW17_00014836 [Ensete ventricosum]		1.59	1.81	2.62	2.01	5.23	4.3	3.56	4.37	2.14	1.1	0.02	Up
LOC122026220	XP_042440861.1	product=uncharacterized protein LOC122026220 isoform X3	#N/A		PREDICTED: uncharacterized protein LOC103972359 isoform X1 [Musa acuminata subsp. malaccensis]		1.87	2.56	2.05	2.16	4.23	4.32	4.55	4.37	2.01	1.01	0.02	Up
LOC122034469	XP_042449666.1	product=uncharacterized protein LOC122034469	#N/A		phytase [Striga asiatica]		0.05	0	0.29	0.11	5.96	4.78	2.37	4.37	37.89	5.24	0	Up
LOC121970420	XP_042377077.1	product=probable auxin efflux carrier component 1c	PF03547(Membrane transport protein);	OJ1734_E02.14	PIN-like protein, partial [Curcuma sumatrana]		0.89	1.28	1.18	1.12	7.04	4.41	1.67	4.37	3.76	1.91	0	Up
LOC122025757	XP_042440563.1	product=E3 ubiquitin-protein ligase RMA1-like	PF00097(Zinc finger, C3HC4 type (RING finger));	RMA1H1	PREDICTED: E3 ubiquitin-protein ligase RMA1-like [Musa acuminata subsp. malaccensis]		2.1	1.63	2.02	1.92	3.47	5.55	4.13	4.38	2.27	1.18	0.04	Up
LOC121976208	XP_042384220.1	product=uncharacterized protein LOC121976208	#N/A		PREDICTED: uncharacterized protein LOC103978206 [Musa acuminata subsp. malaccensis]		0.53	2.21	1.54	1.43	6.24	2.59	4.33	4.39	3.05	1.61	0.04	Up
LOC122009778	XP_042422001.1	product=eukaryotic translation initiation factor 2 subunit beta isoform X3	PF01873(Domain found in IF2B/IF5);		PREDICTED: eukaryotic translation initiation factor 2 subunit beta-like isoform X1 [Musa acuminata subsp. malaccensis]		1.4	1.73	2.01	1.71	5.47	3.87	3.83	4.39	2.52	1.34	0	Up
LOC122006311	XP_042417702.1	product=thaumatin-like protein 1	PF00314(Thaumatin family);	CEY00_Acc28854	PREDICTED: protein P21-like [Musa acuminata subsp. malaccensis]		1.51	0.37	0.5	0.79	1.87	6.92	4.4	4.4	5.49	2.46	0.01	Up
LOC121981756	XP_042390392.1	product=uncharacterized protein LOC121981756	PF00249(Myb-like DNA-binding domain);	F14J9.20	hypothetical protein C4D60_Mb02t19120 [Musa balbisiana]		0.34	1.28	1.5	1.04	4.24	3.9	5.09	4.41	4.29	2.1	0	Up
LOC121976460	XP_042384561.1	product=vacuolar-sorting protein BRO1-like	PF13949(ALIX V-shaped domain binding to HIV);PF03097(BRO1-like domain);	F9L1.7	hypothetical protein C4D60_Mb11t01660 [Musa balbisiana]		1.06	1.35	2.75	1.72	4.24	3.66	5.35	4.42	2.59	1.37	0.02	Up
LOC122028554	XP_042443333.1	product=uncharacterized protein LOC122028554	PF20100(Family of unknown function (DUF6490));		PREDICTED: uncharacterized protein LOC103975436 [Musa acuminata subsp. malaccensis]		0.47	1.21	0.56	0.75	2.23	7.43	3.69	4.45	5.95	2.57	0.01	Up
LOC122037989	XP_042453438.1	product=ADP-ribosylation factor 1	PF00025(ADP-ribosylation factor family);	ARF1	ADP-ribosylation factor 1 [Phoenix dactylifera]		1.2	1.91	2.23	1.78	4.99	3.73	4.64	4.45	2.49	1.31	0.03	Up
LOC122018702	XP_042432036.1	product=indole-3-acetic acid-amido synthetase GH3.17-like	PF03321(GH3 auxin-responsive promoter);	F13K9.22	hypothetical protein C4D60_Mb10t11750 [Musa balbisiana]		0.72	0.71	0.96	0.8	5.54	4.28	3.56	4.46	5.48	2.45	0	Up
LOC122043111	XP_042459516.1	product=ATP-dependent Clp protease adapter protein CLPS2%2C chloroplastic-like	PF02617(ATP-dependent Clp protease adaptor protein ClpS);	CHLRE_12g559150v5	PREDICTED: ATP-dependent Clp protease adapter protein CLPS1, chloroplastic-like [Musa acuminata subsp. malaccensis]		0.16	0.96	0.41	0.51	3.94	3.21	6.22	4.46	8.83	3.14	0	Up
LOC122039007	XP_042454953.1	product=calcium/calmodulin-regulated receptor-like kinase 1 isoform X2	PF07714(Protein tyrosine and serine/threonine kinase);	MRB17.9	calcium/calmodulin-regulated receptor-like kinase 1 isoform X4 [Elaeis guineensis]		1.04	0.94	2.18	1.39	2.05	7.44	3.88	4.46	3.23	1.69	0.04	Up
LOC121993817	XP_042404054.1	product=uncharacterized protein LOC121993817	#N/A		PREDICTED: uncharacterized protein LOC103999523 [Musa acuminata subsp. malaccensis]		0.86	0.26	0.37	0.5	8.62	3.74	1.02	4.46	8.37	3.07	0	Up
LOC122017977	XP_042431644.1	product=transcription factor HEC2-like	PF00010(Helix-loop-helix DNA-binding domain);	F11C1.170	hypothetical protein C4D60_Mb02t15470 [Musa balbisiana]		0.3	1.87	0.83	1	1.77	6.12	5.49	4.46	4.56	2.19	0.04	Up
LOC122001350	XP_042411993.1	product=bZIP transcription factor 44-like	PF00170(bZIP transcription factor);	At2g18160	hypothetical protein BHE74_00040884 [Ensete ventricosum]		1.03	1.16	1.65	1.28	2.27	4.09	7.03	4.46	3.57	1.84	0.03	Up
LOC122015479	XP_042428321.1	product=serine-rich adhesin for platelets-like	#N/A		PREDICTED: titin-like isoform X1 [Musa acuminata subsp. malaccensis]		1.66	2.33	1.74	1.91	5.99	4.2	3.21	4.47	2.28	1.19	0	Up
LOC122011557	XP_042423879.1	product=neo-calmodulin-like	PF13499(EF-hand domain pair);	OsI_019752	PREDICTED: neo-calmodulin-like isoform X1 [Musa acuminata subsp. malaccensis]		1.61	0.74	1.49	1.28	6.5	3.91	3.01	4.47	3.38	1.76	0.03	Up
LOC122017420	XP_042430970.1	product=uncharacterized protein LOC122017420	PF04720(PDDEXK-like family of unknown function);		hypothetical protein C4D60_Mb06t21230 [Musa balbisiana]		0	0.07	0.14	0.07	3.37	1.78	8.27	4.47	65.36	6.03	0	Up
LOC122031097	XP_042446102.1	product=formin-like protein 8	PF02181(Formin Homology 2 Domain);	Os03g0204100	hypothetical protein C4D60_Mb07t01290 [Musa balbisiana]		1.42	1.12	1.59	1.38	2.08	6.25	5.1	4.48	3.28	1.71	0	Up
LOC122038867	XP_042454763.1	product=probable L-type lectin-domain containing receptor kinase S.5	PF00069(Protein kinase domain);PF00139(Legume lectin domain);	MDF20.27	hypothetical protein BHM03_00057809 [Ensete ventricosum]		0.61	0.86	0.32	0.6	0.74	6.01	6.7	4.48	7.71	2.95	0	Up
LOC122036438	XP_042451686.1	product=uncharacterized protein LOC122036438	PF04749(PLAC8 family);	F9I5.19	PREDICTED: uncharacterized protein LOC103970554 isoform X2 [Musa acuminata subsp. malaccensis]		1.01	2.32	1.76	1.7	4.3	5.32	3.84	4.49	2.63	1.39	0.02	Up
LOC122031887	XP_042447029.1	product=BTB/POZ domain-containing protein At5g47800-like	PF03000(NPH3 family);	MCA23.12	PREDICTED: BTB/POZ domain-containing protein At5g47800-like [Musa acuminata subsp. malaccensis]		0.18	1.09	1.2	0.82	9.25	3.36	0.9	4.5	5.2	2.38	0.04	Up
LOC121980967	XP_042389193.1	product=uncharacterized protein LOC121980967	PF01501(Glycosyl transferase family 8);		PREDICTED: probable galacturonosyltransferase-like 5 [Musa acuminata subsp. malaccensis]		1.97	1.79	2.23	2	4.03	5.33	4.16	4.51	2.24	1.16	0.01	Up
LOC121968186	XP_042374598.1	product=MOB kinase activator-like 1A isoform X4	PF03637(Mob1/phocein family);	MOB1-A	MOB kinase activator-like 1A [Elaeis guineensis]		0.07	0.39	0.07	0.17	6.48	4.29	2.83	4.53	25.38	4.67	0	Up
LOC122012321	XP_042424753.1	product=uncharacterized protein LOC122012321 isoform X2	#N/A	MSJ1.18	PREDICTED: transcription factor bHLH143-like [Musa acuminata subsp. malaccensis]		1.42	1.66	2.21	1.76	4.8	5.95	2.93	4.56	2.54	1.35	0	Up
LOC121997338	XP_042407625.1	product=gibberellin-regulated protein 6-like	PF02704(Gibberellin regulated protein);	F1M20.35	hypothetical protein C4D60_Mb07t09510 [Musa balbisiana]		1.22	2.29	1.43	1.65	5.35	4.46	3.88	4.56	2.73	1.45	0.03	Up
LOC121998386	XP_042409243.1	product=receptor-like protein kinase FERONIA	PF12819(Malectin-like domain);	F26O13.190	PREDICTED: receptor-like protein kinase FERONIA [Musa acuminata subsp. malaccensis]		0.66	0.99	1.04	0.89	3.36	6.23	4.1	4.56	5.09	2.35	0	Up
LOC122037586	XP_042453047.1	product=heavy metal-associated isoprenylated plant protein 28-like	PF00403(Heavy-metal-associated domain);	T2D23.3	PREDICTED: heavy metal-associated isoprenylated plant protein 20-like [Musa acuminata subsp. malaccensis]		0.72	0.35	0	0.36	3.15	5.79	4.78	4.57	12.6	3.66	0	Up
LOC122009823	XP_042422061.1	product=ubiquitin-conjugating enzyme E2 36-like	PF00179(Ubiquitin-conjugating enzyme);	F9K20.8	ubiquitin-conjugating enzyme [Striga asiatica]		1.21	0.68	1.2	1.03	2.74	5.29	5.69	4.58	4.48	2.16	0	Up
LOC122041484	XP_042457116.1	product=uncharacterized protein LOC122041484	PF03763(Remorin, C-terminal region);		PREDICTED: uncharacterized protein LOC103991201 [Musa acuminata subsp. malaccensis]		0.97	2.64	1.62	1.74	6.46	3.28	4.01	4.58	2.59	1.37	0.03	Up
LOC122037376	XP_042452761.1	product=calcium uniporter protein 2%2C mitochondrial-like	PF04678(Mitochondrial calcium uniporter);	F27L4.3	PREDICTED: calcium uniporter protein 2, mitochondrial-like [Musa acuminata subsp. malaccensis]		1.05	1.33	1.1	1.16	5.38	5.26	3.15	4.59	3.87	1.95	0	Up
LOC122054238	XP_042471983.1	product=auxin-responsive protein SAUR68-like	PF02519(Auxin responsive protein);	Os09g0545300	PREDICTED: auxin-responsive protein SAUR64-like [Musa acuminata subsp. malaccensis]		0.2	1.47	0.79	0.82	5.22	4.11	4.49	4.6	5.58	2.48	0	Up
LOC121986379	XP_042396234.1	product=auxin-responsive protein IAA17-like isoform X2	PF02309(AUX/IAA family);	F19B15.110	hypothetical protein C4D60_Mb10t04860 [Musa balbisiana]		0.26	1.02	0.67	0.65	5.38	2.49	5.97	4.61	7.13	2.83	0	Up
LOC121974786	XP_042381947.1	product=probable receptor-like protein kinase At5g24010	PF07714(Protein tyrosine and serine/threonine kinase);PF12819(Malectin-like domain);	MZF18.11	hypothetical protein C4D60_Mb11t02570 [Musa balbisiana]		1.27	1.65	1.76	1.56	3.65	4.29	5.95	4.63	2.99	1.58	0	Up
LOC122016355	XP_042429559.1	product=uncharacterized protein LOC122016355	#N/A		hypothetical protein C4D60_Mb04t36100 [Musa balbisiana]		0.66	1.29	1.45	1.14	4.88	2.8	6.29	4.66	4.13	2.05	0	Up
LOC121984219	XP_042392980.1	product=protein SSUH2 homolog isoform X2	#N/A		PREDICTED: protein SSUH2 homolog isoform X1 [Musa acuminata subsp. malaccensis]		1.46	1.39	2.22	1.69	3.47	4.94	5.57	4.66	2.77	1.47	0.01	Up
LOC121970930	XP_042377890.1	product=NAC domain-containing protein 83-like isoform X2	PF02365(No apical meristem (NAM) protein);	T19L5.140	PREDICTED: NAC domain-containing protein 83-like [Musa acuminata subsp. malaccensis]		0.67	1.47	1.64	1.26	6.22	5.09	2.69	4.67	3.62	1.85	0.01	Up
LOC121974770	XP_042381926.1	product=probable RNA-dependent RNA polymerase 1	PF05183(RNA dependent RNA polymerase);	F10B6.19	hypothetical protein C4D60_Mb10t01700 [Musa balbisiana]		2.14	1.71	2.59	2.15	3.6	6.58	3.85	4.68	2.16	1.11	0.02	Up
LOC121980957	XP_042389179.1	product=BTB/POZ domain-containing protein NPY2-like isoform X2	PF03000(NPH3 family);	F26C24.4	PREDICTED: BTB/POZ domain-containing protein NPY4 [Musa acuminata subsp. malaccensis]		1.82	1.9	2.84	2.19	5.06	4.92	4.08	4.68	2.12	1.08	0	Up
LOC122024064	XP_042438528.1	product=phosphatidylinositol 4-phosphate 5-kinase 1-like	PF02493(MORN repeat);PF01504(Phosphatidylinositol-4-phosphate 5-Kinase);	F2E2.1	hypothetical protein C4D60_Mb10t10720 [Musa balbisiana]		1.4	2.78	2.09	2.09	5.74	4.68	3.63	4.68	2.21	1.14	0.01	Up
LOC122053145	XP_042470985.1	product=dnaJ homolog subfamily B member 6-like	PF00226(DnaJ domain);	OJ1225_F07.10	PREDICTED: dnaJ homolog subfamily B member 6 isoform X1 [Musa acuminata subsp. malaccensis]		0.68	1.95	1.97	1.53	4.47	4.61	4.98	4.69	3.07	1.62	0.01	Up
LOC121975709	XP_042383462.1	product=L-type lectin-domain containing receptor kinase IX.1-like	PF00139(Legume lectin domain);PF00069(Protein kinase domain);	F12B17.120	hypothetical protein BHM03_00062440 [Ensete ventricosum]		1.4	1.69	2.23	1.78	4.97	4.15	5.01	4.71	2.64	1.4	0	Up
LOC121989533	XP_042399566.1	product=uncharacterized protein LOC121989533	#N/A		putative Ulp1 protease family catalytic domain-containing protein [Rosa chinensis]		0.75	1.08	1.55	1.13	2.26	6.34	5.55	4.72	4.25	2.09	0	Up
LOC121970162	XP_042376611.1	product=uncharacterized protein LOC121970162	PF09713(Plant protein 1589 of unknown function (A_thal_3526));		PREDICTED: uncharacterized protein LOC103999278 isoform X1 [Musa acuminata subsp. malaccensis]		0	0	0.9	0.3	6.51	2.36	5.31	4.72	15.78	3.98	0.01	Up
LOC122001663	XP_042412477.1	product=probable serine/threonine-protein kinase PBL18	PF19584(MCAfunc domain);PF00069(Protein kinase domain);	T14L22.10	hypothetical protein C4D60_Mb01t15080 [Musa balbisiana]		2.12	1.67	1.27	1.69	3.45	7.71	3.19	4.78	2.78	1.48	0.02	Up
LOC122045579	XP_042461802.1	product=probable WRKY transcription factor 34 isoform X2	PF03106(WRKY DNA -binding domain);	MXK3.3	PREDICTED: probable WRKY transcription factor 75 [Musa acuminata subsp. malaccensis]		0.47	0.46	0.47	0.46	2.74	6.47	5.15	4.79	10.34	3.37	0	Up
LOC122038562	XP_042454295.1	product=probable histidine kinase 4	PF00072(Response regulator receiver domain);PF00512(His Kinase A (phospho-acceptor) domain);PF03924(CHASE domain);PF02518(Histidine kinase-, DNA gyrase B-, and HSP90-like ATPase);	OsJ_12359	PREDICTED: probable histidine kinase 4 [Musa acuminata subsp. malaccensis]		1.81	1.43	1.2	1.48	5.21	5.75	3.4	4.79	3.16	1.66	0	Up
LOC122019408	XP_042432815.1	product=transcription factor MYB2-like	PF00249(Myb-like DNA-binding domain);	Os03g0315400	PREDICTED: transcription factor MYB108-like [Musa acuminata subsp. malaccensis]		1.19	0.47	1.65	1.1	3.32	5.45	5.61	4.79	4.38	2.13	0.01	Up
LOC121997370	XP_042407678.1	product=uncharacterized protein LOC121997370	PF05176(ATP10 protein);		hypothetical protein C4D60_Mb05t11600 [Musa balbisiana]		2.91	1.97	1.65	2.18	4.48	4.37	5.57	4.81	2.19	1.13	0.05	Up
LOC122013185	XP_042425518.1	product=uncharacterized protein LOC122013185	PF20100(Family of unknown function (DUF6490));		PREDICTED: uncharacterized protein LOC103975436 [Musa acuminata subsp. malaccensis]		1.51	0.56	1.22	1.1	4.36	7.24	2.83	4.81	4.28	2.1	0.01	Up
LOC122051221	XP_042468160.1	product=U-box domain-containing protein 30-like	PF04564(U-box domain);	T16K5.160	PREDICTED: U-box domain-containing protein 30-like [Musa acuminata subsp. malaccensis]		1.13	2.22	1.96	1.77	4.43	5.9	4.1	4.81	2.7	1.43	0	Up
LOC122005872	XP_042417041.1	product=photosynthetic NDH subunit of subcomplex B 3%2C chloroplastic-like isoform X2	PF00111(2Fe-2S iron-sulfur cluster binding domain);	MYA6.6	PREDICTED: photosynthetic NDH subunit of subcomplex B 3, chloroplastic isoform X2 [Musa acuminata subsp. malaccensis]		1.43	0.72	1.53	1.23	5.45	3.81	5.2	4.82	3.89	1.96	0	Up
LOC122047502	XP_042464782.1	product=transcription factor bHLH115-like isoform X3	PF00010(Helix-loop-helix DNA-binding domain);	F23H24.8	PREDICTED: transcription factor ILR3-like isoform X2 [Musa acuminata subsp. malaccensis]		1.96	2.03	2.17	2.06	4.43	5.29	4.78	4.83	2.33	1.22	0.01	Up
LOC122018884	XP_042432280.1	product=pathogenesis-related genes transcriptional activator PTI6-like	PF00847(AP2 domain);	PTI6	PREDICTED: pathogenesis-related genes transcriptional activator PTI6-like isoform X1 [Musa acuminata subsp. malaccensis]		1.64	0.81	1.92	1.46	3.73	3.87	6.91	4.84	3.36	1.75	0.01	Up
LOC121995412	XP_042405092.1	product=putative lipoxygenase 5	PF00305(Lipoxygenase);PF01477(PLAT/LH2 domain);	OSJNBa0064H22.1	PREDICTED: putative lipoxygenase 5 [Musa acuminata subsp. malaccensis]		1.25	0.78	0.86	0.96	1.24	11.03	2.26	4.84	4.94	2.3	0.02	Up
LOC122025562	XP_042440322.1	product=uncharacterized protein LOC122025562 isoform X2	#N/A		PREDICTED: uncharacterized protein LOC103987345 isoform X1 [Musa acuminata subsp. malaccensis]		2.56	2.02	2.42	2.33	5.29	3.6	5.69	4.86	2.07	1.05	0.04	Up
LOC121998389	XP_042409246.1	product=receptor-like protein kinase FERONIA	PF07714(Protein tyrosine and serine/threonine kinase);PF12819(Malectin-like domain);	F26O13.190	hypothetical protein GW17_00022635 [Ensete ventricosum]		1.45	0.96	1.14	1.18	3.59	8.37	2.73	4.9	4.05	2.02	0	Up
LOC121988978	XP_042398666.1	product=protein DWARF 53-LIKE-like	PF07724(AAA domain (Cdc48 subfamily));	OsJ_32651	PREDICTED: protein DWARF 53-LIKE-like [Musa acuminata subsp. malaccensis]		1.2	1.58	1.23	1.33	5.44	6.25	3.07	4.92	3.6	1.85	0	Up
LOC122000500	XP_042410820.1	product=NAC transcription factor 29-like	PF02365(No apical meristem (NAM) protein);	MJK13.17	PREDICTED: uncharacterized protein LOC103989655 [Musa acuminata subsp. malaccensis]		2.56	2.34	1.48	2.13	5.07	4.79	4.94	4.94	2.29	1.2	0.02	Up
LOC122014972	XP_042427483.1	product=alpha-glucosidase 2-like isoform X4	PF13802(Galactose mutarotase-like);PF01055(Glycosyl hydrolases family 31);PF17137(Domain of unknown function (DUF5110));	OsJ_09923	PREDICTED: uncharacterized protein LOC103970541 isoform X2 [Musa acuminata subsp. malaccensis]		1.84	2.57	1.72	2.04	6.87	5.15	2.8	4.94	2.35	1.23	0.01	Up
LOC122051854	XP_042469090.1	product=receptor-like protein kinase FERONIA	PF12819(Malectin-like domain);PF07714(Protein tyrosine and serine/threonine kinase);	F26O13.190	hypothetical protein C4D60_Mb03t09340 [Musa balbisiana]		1.37	1.8	2.53	1.9	5.02	7.05	2.76	4.95	2.55	1.35	0.02	Up
LOC121997567	XP_042407980.1	product=phosphatidylinositol/phosphatidylcholine transfer protein SFH13-like isoform X5	PF03765(CRAL/TRIO, N-terminal domain);PF00650(CRAL/TRIO domain);	F20N2.11	PREDICTED: phosphatidylinositol/phosphatidylcholine transfer protein SFH13 isoform X1 [Musa acuminata subsp. malaccensis]		0.19	0.72	1.38	0.76	10.07	3.41	1.39	4.96	6.21	2.63	0.01	Up
LOC122017641	XP_042431242.1	product=uncharacterized protein LOC122017641	PF07911(Protein of unknown function (DUF1677));		PREDICTED: uncharacterized protein LOC103983104 [Musa acuminata subsp. malaccensis]		0	0.35	0.35	0.23	7.1	3.37	4.46	4.97	21.08	4.4	0	Up
LOC122045522	XP_042461707.1	product=AAA-ATPase At3g28510-like	PF14363(Domain associated at C-terminal with AAA);PF00004(ATPase family associated with various cellular activities (AAA));	T20D4.2	PREDICTED: AAA-ATPase At3g50940-like [Musa acuminata subsp. malaccensis]		0.37	0.53	0.17	0.36	0.94	7.76	6.23	4.98	14.19	3.83	0	Up
LOC121977094	XP_042385542.1	product=putative ABC transporter C family member 15	PF00005(ABC transporter);PF00664(ABC transporter transmembrane region);	MJG19.3	PREDICTED: putative ABC transporter C family member 15 [Musa acuminata subsp. malaccensis]		0.69	1.55	1.49	1.24	10.3	2.04	2.6	4.98	3.84	1.94	0.02	Up
LOC122053206	XP_042471082.1	product=putative serine/threonine-protein kinase	PF07714(Protein tyrosine and serine/threonine kinase);	P0413C03.22	hypothetical protein C4D60_Mb10t19110 [Musa balbisiana]		1.32	1.4	0.45	1.06	1.93	4.87	8.13	4.98	4.81	2.27	0.01	Up
LOC122017118	XP_042430562.1	product=10 kDa chaperonin%2C mitochondrial-like isoform X3	PF00166(Chaperonin 10 Kd subunit);	T15D22.2	PREDICTED: 10 kDa chaperonin [Musa acuminata subsp. malaccensis]		1.17	1.4	1.21	1.26	5.15	4.65	5.15	4.99	3.93	1.97	0	Up
LOC122038865	XP_042454760.1	product=protein MIZU-KUSSEI 1-like	PF04759(Protein of unknown function, DUF617);	T32G6.18	PREDICTED: protein MIZU-KUSSEI 1-like [Musa acuminata subsp. malaccensis]		0.81	0.8	0.59	0.73	4.62	5.02	5.38	5.01	6.8	2.77	0	Up
LOC121983934	XP_042392574.1	product=putative wall-associated receptor kinase-like 16 isoform X2	PF13947(Wall-associated receptor kinase galacturonan-binding);PF00069(Protein kinase domain);PF07645(Calcium-binding EGF domain);	F16F4.5	PREDICTED: wall-associated receptor kinase 3-like [Musa acuminata subsp. malaccensis]		2.43	1.11	1.45	1.66	2.47	8.87	3.71	5.02	2.97	1.57	0.05	Up
LOC121992710	XP_042403174.1	product=scarecrow-like protein 8 isoform X2	PF03514(GRAS domain family);	T4M5.2	hypothetical protein B296_00009291 [Ensete ventricosum]		1.2	0.84	1.02	1.02	3.42	8.99	2.72	5.04	4.82	2.27	0	Up
LOC122022197	XP_042436134.1	product=putative serine/threonine-protein kinase	PF07714(Protein tyrosine and serine/threonine kinase);	P0413C03.22	hypothetical protein C4D60_Mb10t19110 [Musa balbisiana]		1.32	1.56	1.36	1.41	2.64	6.09	6.41	5.04	3.62	1.85	0	Up
LOC122002230	XP_042413267.1	product=high-affinity nitrate transporter 2.3-like	PF07690(Major Facilitator Superfamily);	OsJ_03170	hypothetical protein C4D60_Mb01t26360 [Musa balbisiana]		0.16	0.23	0.15	0.18	12.12	2.61	0.43	5.05	26.09	4.71	0	Up
LOC122019373	XP_042432782.1	product=arabinogalactan protein 1-like	#N/A				1.08	0.88	1.07	1.01	5.9	3.79	5.57	5.09	4.98	2.32	0.01	Up
LOC122015965	XP_042429010.1	product=TORTIFOLIA1-like protein 3	#N/A	K19B1.19	hypothetical protein C4D60_Mb07t26360 [Musa balbisiana]		1.1	2.64	2.32	2.02	7.04	5.21	3.02	5.09	2.46	1.3	0.03	Up
LOC122008143	XP_042419682.1	product=protein ALP1-like	PF13359(DDE superfamily endonuclease);	T22E16.10	PREDICTED: putative nuclease HARBI1 [Musa acuminata subsp. malaccensis]		0.04	0.13	0.39	0.19	0.81	11.16	3.31	5.09	27.12	4.76	0	Up
LOC122017625	XP_042431216.1	product=probable phospholipid hydroperoxide glutathione peroxidase	PF00255(Glutathione peroxidase);	F13D4.40	PREDICTED: phospholipid hydroperoxide glutathione peroxidase 1, chloroplastic [Musa acuminata subsp. malaccensis]		2.18	2.78	2.58	2.51	5.02	5.82	4.54	5.12	2.02	1.01	0.02	Up
LOC121982179	XP_042391081.1	product=subtilisin-like protease SBT5.3	PF05922(Peptidase inhibitor I9);PF17766(Fibronectin type-III domain);PF02225(PA domain);PF00082(Subtilase family);	F3L12	PREDICTED: subtilisin-like protease SBT5.3 [Musa acuminata subsp. malaccensis]		0.65	0.77	1.29	0.9	2.9	3.91	8.58	5.13	5.85	2.55	0	Up
LOC122049060	XP_042466480.1	product=(S)-beta-bisabolene synthase-like	PF03936(Terpene synthase family, metal binding domain);PF01397(Terpene synthase, N-terminal domain);	TPS1	sesquiterpene synthase [Zingiber officinale]		1.63	1.86	2.57	2.02	3.85	5.93	5.64	5.14	2.55	1.35	0.01	Up
LOC121982173	XP_042391056.1	product=alpha-1%2C3-arabinosyltransferase XAT3-like	PF04577(Glycosyltransferase 61);	OsJ_11476	hypothetical protein C4D60_Mb01t23770 [Musa balbisiana]		1.28	1.78	0.83	1.3	4.67	4.36	6.4	5.14	3.96	1.99	0	Up
LOC121974503	XP_042381533.1	product=1%2C4-alpha-glucan-branching enzyme%2C chloroplastic/amyloplastic-like	PF02806(Alpha amylase, C-terminal all-beta domain);PF00128(Alpha amylase, catalytic domain);PF02922(Carbohydrate-binding module 48 (Isoamylase N-terminal domain));	P0017G10.8-1	PREDICTED: 1,4-alpha-glucan-branching enzyme, chloroplastic/amyloplastic-like isoform X1 [Musa acuminata subsp. malaccensis]		1.38	0.67	2	1.35	6.75	6.19	2.53	5.15	3.69	1.89	0	Up
LOC122015075	XP_042427684.1	product=ELMO domain-containing protein A-like isoform X2	PF04727(ELMO/CED-12 family);		PREDICTED: ELMO domain-containing protein A isoform X1 [Musa acuminata subsp. malaccensis]		0.95	1.61	1.19	1.25	3.37	4.78	7.33	5.16	4.19	2.07	0	Up
LOC121969536	XP_042375613.1	product=WRKY transcription factor WRKY24-like	PF03106(WRKY DNA -binding domain);	OsI_04274	PREDICTED: WRKY transcription factor WRKY24 [Musa acuminata subsp. malaccensis]		1.17	0.97	0.22	0.79	2.14	11	2.38	5.17	6.41	2.68	0.01	Up
LOC122052923	XP_042470602.1	product=probable receptor-like protein kinase At5g24010	PF12819(Malectin-like domain);PF07714(Protein tyrosine and serine/threonine kinase);	MZF18.11	PREDICTED: probable receptor-like protein kinase At5g24010 [Musa acuminata subsp. malaccensis]		0.72	1.23	1.7	1.22	3.93	6.37	5.3	5.2	4.29	2.1	0	Up
LOC122002530	XP_042413665.1	product=ACT domain-containing protein ACR9-like	#N/A	At2g39570	ACT domain-containing protein ACR9 [Ananas comosus]		2.43	1.82	1.54	1.93	6.12	4.61	4.9	5.21	2.65	1.41	0	Up
LOC122024479	XP_042439048.1	product=probable serine/threonine-protein kinase PBL3	PF07714(Protein tyrosine and serine/threonine kinase);	T20F6.6	PREDICTED: protein kinase 2B, chloroplastic-like [Musa acuminata subsp. malaccensis]		1.82	2.38	2.65	2.28	5.97	5.88	3.8	5.22	2.24	1.17	0	Up
LOC122004920	XP_042415709.1	product=probable serine/threonine-protein kinase PIX13	PF07714(Protein tyrosine and serine/threonine kinase);	At2g17220	PREDICTED: probable serine/threonine-protein kinase NAK [Musa acuminata subsp. malaccensis]		1.41	1.68	1.02	1.37	3.46	7.44	4.78	5.23	3.8	1.93	0	Up
LOC121976130	XP_042384075.1	product=transcription factor MTB1-like	PF14215(bHLH-MYC and R2R3-MYB transcription factors N-terminal);PF00010(Helix-loop-helix DNA-binding domain);	Solyc05g050560	PREDICTED: transcription factor bHLH13-like [Musa acuminata subsp. malaccensis]		0.54	0.67	1.13	0.78	4.09	4.38	7.29	5.26	6.84	2.77	0	Up
LOC121986201	XP_042395990.1	product=transcription factor bHLH25-like isoform X2	PF00010(Helix-loop-helix DNA-binding domain);	T28I19.130	PREDICTED: transcription factor bHLH18-like [Musa acuminata subsp. malaccensis]		1.28	1.5	2.06	1.61	7.13	2.34	6.34	5.27	3.25	1.7	0.02	Up
LOC122051485	XP_042468580.1	product=E3 ubiquitin-protein ligase XB3-like	PF12796(Ankyrin repeats (3 copies));PF13857(Ankyrin repeats (many copies));	F8N16.13	hypothetical protein C4D60_Mb10t07910 [Musa balbisiana]		1.63	1.82	3.49	2.31	4.4	4.96	6.44	5.27	2.3	1.2	0.05	Up
LOC121974629	XP_042381713.1	product=golgin candidate 6-like	#N/A	MMJ24.8	PREDICTED: golgin candidate 6 [Musa acuminata subsp. malaccensis]		0.15	1.17	1.18	0.83	4.96	7.49	3.35	5.27	6.26	2.65	0	Up
LOC121989243	XP_042399097.1	product=zinc finger protein CONSTANS-LIKE 16-like	PF00643(B-box zinc finger);PF06203(CCT motif);	F2J7.10	PREDICTED: zinc finger protein CONSTANS-LIKE 16-like [Musa acuminata subsp. malaccensis]		0.15	0.8	2.43	1.13	6.22	6.2	3.41	5.27	4.64	2.21	0.04	Up
LOC122033550	XP_042448524.1	product=MADS-box protein JOINTLESS-like	PF00319(SRF-type transcription factor (DNA-binding and dimerisation domain));PF01486(K-box region);	OSJNBb0024N18.23	PREDICTED: MADS-box protein SVP [Musa acuminata subsp. malaccensis]		0.29	1.21	0.12	0.54	9.62	0.28	5.98	5.29	9.64	3.27	0.03	Up
LOC121982012	XP_042390789.1	product=probable uridine nucleosidase 1	PF01156(Inosine-uridine preferring nucleoside hydrolase);	OJ1150_A11.30	PREDICTED: probable uridine nucleosidase 1 [Musa acuminata subsp. malaccensis]		0.73	1.59	0.89	1.07	4.41	6.8	4.69	5.3	4.93	2.3	0	Up
LOC122046525	XP_042463196.1	product=VQ motif-containing protein 19-like	PF05678(VQ motif);	F3H9.7	hypothetical protein C4D60_Mb03t17130 [Musa balbisiana]		0.79	0.77	1.49	1.02	1.54	7.81	6.65	5.33	5.35	2.42	0.01	Up
LOC121972688	XP_042380269.1	product=receptor-like protein 52	PF13855(Leucine rich repeat);PF08263(Leucine rich repeat N-terminal domain);PF00560(Leucine Rich Repeat);PF13516(Leucine Rich repeat);		PREDICTED: probable leucine-rich repeat receptor-like protein kinase At1g35710 [Musa acuminata subsp. malaccensis]		2.16	1.68	0.96	1.6	3.94	9.67	2.42	5.34	3.24	1.69	0.04	Up
LOC122009887	XP_042422135.1	product=transcription factor MYBC1-like isoform X4	PF00249(Myb-like DNA-binding domain);	At2g40970	hypothetical protein GW17_00034565 [Ensete ventricosum]		1.13	2.01	2.27	1.8	3.18	5.78	7.12	5.36	3.03	1.6	0.01	Up
LOC121991816	XP_042401798.1	product=3-ketoacyl-CoA synthase 11-like	PF08392(FAE1/Type III polyketide synthase-like protein);PF08541(3-Oxoacyl-[acyl-carrier-protein (ACP)] synthase III C terminal);	F18A8.1	PREDICTED: 3-ketoacyl-CoA synthase 11-like [Musa acuminata subsp. malaccensis]		1.58	1.43	2.16	1.72	3.97	8.96	3.19	5.37	3.07	1.62	0.01	Up
LOC121992033	XP_042402080.1	product=wall-associated receptor kinase 5-like	PF00069(Protein kinase domain);	F16F4.9	PREDICTED: wall-associated receptor kinase 5-like [Musa acuminata subsp. malaccensis]		0.65	0.43	0.79	0.62	1.78	8.11	6.23	5.37	8.73	3.13	0	Up
LOC122006177	XP_042417504.1	product=peptide-N4-(N-acetyl-beta-glucosaminyl)asparagine amidase A-like	PF12222(Peptide N-acetyl-beta-D-glucosaminyl asparaginase amidase A);		hypothetical protein C4D60_Mb08t21620 [Musa balbisiana]		1.01	0.56	0.6	0.72	8.04	4.93	3.16	5.38	7.14	2.84	0	Up
LOC121967679	XP_042373984.1	product=probable receptor-like protein kinase At5g24010	PF07714(Protein tyrosine and serine/threonine kinase);PF12819(Malectin-like domain);	MZF18.11	hypothetical protein C4D60_Mb11t02570 [Musa balbisiana]		0.32	0.75	1.33	0.8	3.16	6.41	6.58	5.38	6.88	2.78	0	Up
LOC121998429	XP_042409298.1	product=disease resistance protein RGA2-like	PF00931(NB-ARC domain);PF18052(Rx N-terminal domain);	177O13.37	PREDICTED: putative disease resistance protein RGA1 [Musa acuminata subsp. malaccensis]		1.61	1.74	1.58	1.64	3.47	7.98	4.75	5.4	3.27	1.71	0	Up
LOC122054230	XP_042471976.1	product=alcohol dehydrogenase 1-like	PF08240(Alcohol dehydrogenase GroES-like domain);	ADH	alcohol dehydrogenase 3 [Dendrobium catenatum]		0	0.61	0.62	0.41	6	5.2	5.11	5.44	13.1	3.71	0	Up
LOC121976748	XP_042384995.1	product=clathrin interactor EPSIN 2-like isoform X2	PF01417(ENTH domain);	F25L23.150	PREDICTED: clathrin interactor EPSIN 2-like [Musa acuminata subsp. malaccensis]		0.19	1.69	2.02	1.3	7.6	5.59	3.14	5.44	4.12	2.04	0.03	Up
LOC121985543	XP_042395001.1	product=probable trehalose-phosphate phosphatase 6	PF02358(Trehalose-phosphatase);	P0042B03.17	PREDICTED: probable trehalose-phosphate phosphatase 6 [Musa acuminata subsp. malaccensis]		0.99	0.65	1.17	0.94	3.09	5.91	7.34	5.45	5.9	2.56	0	Up
LOC122046660	XP_042463378.1	product=leucine-rich repeat receptor-like serine/threonine-protein kinase BAM1	PF08263(Leucine rich repeat N-terminal domain);PF13855(Leucine rich repeat);PF00560(Leucine Rich Repeat);PF07714(Protein tyrosine and serine/threonine kinase);	F6H11.170	PREDICTED: leucine-rich repeat receptor-like serine/threonine-protein kinase BAM1 [Musa acuminata subsp. malaccensis]		0.35	1.24	1.66	1.08	5.86	3.89	6.6	5.45	5.09	2.35	0	Up
LOC122053460	XP_042471447.1	product=uncharacterized protein LOC122053460	PF07797(Protein of unknown function (DUF1639));		PREDICTED: uncharacterized protein LOC103987404 [Musa acuminata subsp. malaccensis]		1.57	1.94	2.38	1.96	3.21	5.39	7.76	5.45	2.83	1.5	0.02	Up
LOC121977782	XP_042386139.1	product=haloacid dehalogenase-like hydrolase domain-containing protein Sgpp	PF13419(Haloacid dehalogenase-like hydrolase);	T6A23.6	PREDICTED: haloacid dehalogenase-like hydrolase domain-containing protein Sgpp [Musa acuminata subsp. malaccensis]		1.25	3.25	2.17	2.22	5.7	5.2	5.49	5.47	2.45	1.29	0.03	Up
LOC121971828	XP_042379219.1	product=uncharacterized protein LOC121971828 isoform X2	PF00686(Starch binding domain);	SCHCODRAFT_57589	PREDICTED: uncharacterized protein LOC103988698 [Musa acuminata subsp. malaccensis]		1.65	2.05	2.02	1.91	7.16	3.89	5.38	5.48	2.83	1.5	0	Up
LOC122020712	XP_042434657.1	product=probable serine/threonine-protein kinase PBL3	PF07714(Protein tyrosine and serine/threonine kinase);	T20F6.6	PREDICTED: protein kinase 2B, chloroplastic-like [Musa acuminata subsp. malaccensis]		1.95	1.99	2.98	2.31	6.24	5.98	4.22	5.48	2.34	1.22	0	Up
LOC121975497	XP_042383122.1	product=probable auxin efflux carrier component 1c	PF03547(Membrane transport protein);	OJ1734_E02.14	PIN-like protein, partial [Curcuma sumatrana]		1.59	1.78	1.54	1.64	8	5.88	2.59	5.49	3.23	1.69	0	Up
LOC122042483	XP_042458563.1	product=auxin-responsive protein IAA30-like	PF02309(AUX/IAA family);	F7O18.22	PREDICTED: auxin-responsive protein IAA30-like [Musa acuminata subsp. malaccensis]		0.56	2.11	1.17	1.28	7.69	5.86	2.92	5.49	4.17	2.06	0.01	Up
LOC122009797	XP_042422023.1	product=uncharacterized protein LOC122009797	#N/A		hypothetical protein C4D60_Mb04t36100 [Musa balbisiana]		1.35	0.99	1	1.11	3.45	5.48	7.57	5.5	4.98	2.32	0.01	Up
LOC122034766	XP_042450043.1	product=CBL-interacting serine/threonine-protein kinase 12-like	PF00069(Protein kinase domain);PF03822(NAF domain);	F28A21.110	hypothetical protein GW17_00028694 [Ensete ventricosum]		1.46	1.03	1.5	1.33	2.81	7.35	6.35	5.51	4.16	2.06	0	Up
LOC122038927	XP_042454834.1	product=uncharacterized protein LOC122038927	#N/A		PREDICTED: uncharacterized protein LOC103992574 [Musa acuminata subsp. malaccensis]		0.88	1.18	0.95	1	4.68	4.83	7.04	5.51	5.51	2.46	0	Up
LOC122029674	XP_042444697.1	product=rust resistance kinase Lr10-like	PF07714(Protein tyrosine and serine/threonine kinase);	F10M6.60	PREDICTED: G-type lectin S-receptor-like serine/threonine-protein kinase SD2-5 [Musa acuminata subsp. malaccensis]		0.78	0.86	1.35	1	3.34	11.41	1.8	5.51	5.42	2.44	0.01	Up
LOC122047828	XP_042465265.1	product=uncharacterized protein LOC122047828 isoform X2	#N/A	K2A11.6	PREDICTED: uncharacterized protein LOC103989668 [Musa acuminata subsp. malaccensis]		1.22	1.08	2.44	1.58	2.61	10.34	3.7	5.55	3.5	1.81	0.03	Up
LOC121976470	XP_042384576.1	product=ethylene-response factor C3-like	PF00847(AP2 domain);	Solyc09g066360	hypothetical protein B296_00000330 [Ensete ventricosum]		0.15	0.37	0.52	0.35	1.38	2.94	12.42	5.58	17.12	4.1	0	Up
LOC122012673	XP_042425215.1	product=stromal cell-derived factor 2-like protein	PF02815(MIR domain);	F13D4.70	hypothetical protein C4D60_Mb06t05290 [Musa balbisiana]		0.36	1.89	1.2	1.15	2.19	7.98	6.62	5.6	4.98	2.32	0.02	Up
LOC122008361	XP_042420010.1	product=uncharacterized protein LOC122008361	#N/A		PREDICTED: uncharacterized protein LOC103990181 [Musa acuminata subsp. malaccensis]		1.29	2.15	2.57	2	6.06	5.09	5.66	5.61	2.79	1.48	0	Up
LOC122005643	XP_042416696.1	product=bZIP transcription factor 44-like	PF00170(bZIP transcription factor);	At2g18160	hypothetical protein BHE74_00040884 [Ensete ventricosum]		1.16	1.22	2.39	1.59	2.55	4.68	9.6	5.61	3.65	1.87	0.05	Up
LOC122012598	XP_042425128.1	product=probable indole-3-acetic acid-amido synthetase GH3.1	PF03321(GH3 auxin-responsive promoter);	B1070A12.26	PREDICTED: probable indole-3-acetic acid-amido synthetase GH3.1 [Musa acuminata subsp. malaccensis]		0.1	1.58	1.47	1.05	9.37	3.54	3.95	5.62	5.26	2.4	0.02	Up
LOC122038570	XP_042454304.1	product=auxin-responsive protein IAA17-like isoform X2	PF02309(AUX/IAA family);	F19B15.110	hypothetical protein C4D60_Mb10t04860 [Musa balbisiana]		0.73	0.67	1.04	0.81	6.27	2.95	7.68	5.63	6.96	2.8	0	Up
LOC122034788	XP_042450079.1	product=probable indole-3-acetic acid-amido synthetase GH3.1	PF03321(GH3 auxin-responsive promoter);	B1070A12.26	PREDICTED: probable indole-3-acetic acid-amido synthetase GH3.1 [Musa acuminata subsp. malaccensis]		0	0.28	0.22	0.16	8.33	3.29	5.28	5.63	33.79	5.08	0	Up
LOC121992223	XP_042402372.1	product=uncharacterized protein LOC121992223	#N/A		PREDICTED: uncharacterized protein LOC103999523 [Musa acuminata subsp. malaccensis]		1.33	1.58	0.94	1.28	11.03	3.88	2.11	5.67	4.19	2.07	0.01	Up
LOC122022393	XP_042436307.1	product=auxin-induced protein 5NG4-like isoform X3	PF00892(EamA-like transporter family);		hypothetical protein C4D60_Mb10t10260 [Musa balbisiana]		0.09	0.79	1.5	0.79	10.93	3.93	2.22	5.69	6.92	2.79	0.01	Up
LOC122055862	XP_042473461.1	product=U-box domain-containing protein 30-like	PF04564(U-box domain);	T16K5.160	PREDICTED: U-box domain-containing protein 30-like [Musa acuminata subsp. malaccensis]		1.05	1.69	1.92	1.56	3.68	7.57	5.82	5.69	3.68	1.88	0	Up
LOC121977013	XP_042385420.1	product=uncharacterized protein LOC121977013 isoform X2	#N/A		PREDICTED: uncharacterized protein LOC103978514 [Musa acuminata subsp. malaccensis]		0	1.98	0.63	0.87	6.56	4.14	6.4	5.7	6.6	2.72	0.04	Up
LOC122048887	XP_042466340.1	product=probable pectate lyase 5	PF00544(Pectate lyase);	F22K18.20	hypothetical protein C4D60_Mb06t29120 [Musa balbisiana]		1.58	1.64	1.43	1.55	6.04	6	5.12	5.72	3.64	1.86	0	Up
LOC122051964	XP_042469262.1	product=auxin response factor 17-like	#N/A	B1153E06.26	PREDICTED: cingulin-like protein 1 [Musa acuminata subsp. malaccensis]		2.2	2.29	2.27	2.25	5.91	6.57	4.7	5.73	2.5	1.32	0	Up
LOC121972191	XP_042379814.1	product=SNF1-related protein kinase regulatory subunit beta-2-like isoform X3	PF04739(5'-AMP-activated protein kinase beta subunit, interaction domain);PF16561(Glycogen recognition site of AMP-activated protein kinase);	dl4210w	PREDICTED: SNF1-related protein kinase regulatory subunit beta-2 [Musa acuminata subsp. malaccensis]		1.8	2.16	2.83	2.26	6.86	4.4	5.94	5.73	2.51	1.33	0	Up
LOC121981304	XP_042389712.1	product=auxin response factor 15-like isoform X3	PF06507(Auxin response factor);PF02362(B3 DNA binding domain);	OsJ_018762	PREDICTED: auxin response factor 15-like isoform X1 [Musa acuminata subsp. malaccensis]		0.07	0.38	0.53	0.33	5.74	7.13	4.4	5.75	17.38	4.12	0	Up
LOC121976424	XP_042384512.1	product=cryptochrome-1-like	PF00875(DNA photolyase);PF03441(FAD binding domain of DNA photolyase);	F19P19.14	PREDICTED: cryptochrome-1-like [Musa acuminata subsp. malaccensis]		2.43	2.53	3.17	2.71	4.11	7	6.15	5.76	2.13	1.09	0.02	Up
LOC122015727	XP_042428683.1	product=transcription factor PCL1-like	PF00249(Myb-like DNA-binding domain);	F2O15.230	hypothetical protein BHM03_00008602 [Ensete ventricosum]		1.6	2.64	2.89	2.38	5.07	5.16	7.08	5.77	2.44	1.29	0.02	Up
LOC122017700	XP_042431309.1	product=carboxyvinyl-carboxyphosphonate phosphorylmutase%2C chloroplastic-like	PF13714(Phosphoenolpyruvate phosphomutase);	F22K20.14	PREDICTED: carboxyvinyl-carboxyphosphonate phosphorylmutase, chloroplastic-like [Musa acuminata subsp. malaccensis]		0.57	1.51	1.53	1.2	8.98	5.67	2.67	5.77	4.65	2.22	0	Up
LOC121986724	XP_042396604.1	product=NDR1/HIN1-like protein 13	PF03168(Late embryogenesis abundant protein);	At2g27080	hypothetical protein C4D60_Mb03t03360 [Musa balbisiana]		1.29	1.6	1.28	1.39	6.24	6.98	4.11	5.78	4.08	2.03	0	Up
LOC122014893	XP_042427331.1	product=14-3-3-like protein	PF00244(14-3-3 protein);		hypothetical protein C4D60_Mb09t24790 [Musa balbisiana]		1.74	1.52	1.29	1.52	6.55	8.08	2.73	5.79	3.69	1.88	0	Up
LOC121980775	XP_042388914.1	product=probable trehalose-phosphate phosphatase F	PF02358(Trehalose-phosphatase);	K17N15.1	hypothetical protein C4D60_Mb05t04470 [Musa balbisiana]		1.74	1.37	2.5	1.87	2.38	8.22	6.92	5.84	3.17	1.66	0.03	Up
LOC122023497	XP_042437556.1	product=indole-3-acetic acid-amido synthetase GH3.17-like	PF03321(GH3 auxin-responsive promoter);	F13K9.22	hypothetical protein C4D60_Mb10t11750 [Musa balbisiana]		0.27	0.97	0.71	0.65	7.43	5.21	4.92	5.85	8.9	3.15	0	Up
LOC122023830	XP_042438140.1	product=uncharacterized protein LOC122023830	#N/A		hypothetical protein TSUD_336380 [Trifolium subterraneum]		1.04	1.75	1.68	1.49	7.81	3.51	6.3	5.88	3.9	1.96	0	Up
LOC121983863	XP_042392457.1	product=protein PHR1-LIKE 3-like isoform X2	PF00249(Myb-like DNA-binding domain);PF14379(MYB-CC type transfactor, LHEQLE motif);	MBK21.9	myb family transcription factor PHL11 isoform X2 [Dendrobium catenatum]		0.53	0.47	0.88	0.63	6.8	7.09	3.79	5.9	9.2	3.2	0	Up
LOC121980897	XP_042389101.1	product=ethylene-response factor C3-like	PF00847(AP2 domain);	Solyc09g066360	hypothetical protein BHE74_00007994 [Ensete ventricosum]		0.29	0.77	0.14	0.4	2.7	4.57	10.46	5.91	15.31	3.94	0	Up
LOC121984873	XP_042393963.1	product=dnaJ protein homolog	PF01556(DnaJ C terminal domain);PF00684(DnaJ central domain);PF00226(DnaJ domain);	DNAJ1	hypothetical protein C4D60_Mb04t38100 [Musa balbisiana]		2.62	2.3	3.48	2.8	7.36	6.11	4.29	5.92	2.07	1.05	0.02	Up
LOC121985086	XP_042394293.1	product=uncharacterized protein LOC121985086	PF12023(Domain of unknown function (DUF3511));		hypothetical protein B296_00031528 [Ensete ventricosum]		1.48	2.45	1.38	1.77	4.55	6.38	6.84	5.92	3.35	1.75	0	Up
LOC122038072	XP_042453578.1	product=auxin response factor 15-like isoform X3	PF06507(Auxin response factor);PF02362(B3 DNA binding domain);	OsJ_018762	PREDICTED: auxin response factor 15-like isoform X1 [Musa acuminata subsp. malaccensis]		0.42	1.04	2.64	1.37	7.33	6.92	3.57	5.94	4.28	2.1	0.01	Up
LOC122025339	XP_042440072.1	product=alpha-1%2C3-arabinosyltransferase XAT2-like isoform X2	PF04577(Glycosyltransferase 61);	OJ1116_E03.2	PREDICTED: uncharacterized protein LOC103987385 [Musa acuminata subsp. malaccensis]		0.64	1.91	1.51	1.35	1.12	7.34	9.39	5.95	4.58	2.2	0.03	Up
LOC121976749	XP_042384997.1	product=auxin-responsive protein IAA10-like isoform X2	PF02309(AUX/IAA family);	OsI_009261	hypothetical protein C4D60_Mb02t06200 [Musa balbisiana]		1.72	2.6	2.63	2.31	3.8	7.47	6.61	5.96	2.59	1.37	0.03	Up
LOC121995738	XP_042405437.1	product=PRA1 family protein F3-like	PF03208(PRA1 family protein);	MMM17.14	hypothetical protein B296_00034752 [Ensete ventricosum]		3.21	2.39	2.48	2.69	5.72	6.69	5.51	5.97	2.19	1.13	0.01	Up
LOC122014985	XP_042427502.1	product=probable trehalose-phosphate phosphatase 6	PF02358(Trehalose-phosphatase);	P0042B03.17	hypothetical protein C4D60_Mb04t31450 [Musa balbisiana]		0.5	0.99	1.23	0.91	1.55	13.4	3.02	5.99	6.59	2.72	0.01	Up
LOC121999742	XP_042410315.1	product=AT-hook motif nuclear-localized protein 23-like	PF03479(Plants and Prokaryotes Conserved (PCC) domain);	FCAALL.196	hypothetical protein C4D60_Mb07t18690 [Musa balbisiana]		2.65	3.27	2.37	2.76	4.67	6.14	7.2	6	2.18	1.12	0.03	Up
LOC122024676	XP_042439281.1	product=pectinesterase inhibitor 9-like	PF04043(Plant invertase/pectin methylesterase inhibitor);		hypothetical protein BHE74_00039459 [Ensete ventricosum]		2.46	2.81	3.23	2.83	7.08	4.94	6.03	6.02	2.1	1.07	0.03	Up
LOC122005292	XP_042416213.1	product=auxin transporter-like protein 3	PF01490(Transmembrane amino acid transporter protein);	LAX3	hypothetical protein C4D60_Mb06t26650 [Musa balbisiana]		0.73	1.77	2.69	1.73	7.41	7.74	2.92	6.02	3.4	1.77	0.02	Up
LOC121991675	XP_042401606.1	product=protein trichome birefringence-like 14	PF13839(GDSL/SGNH-like Acyl-Esterase family found in Pmr5 and Cas1p);PF14416(PMR5 N terminal Domain);	T1M15.80	hypothetical protein C4D60_Mb07t09000 [Musa balbisiana]		1.32	1.59	1.85	1.59	3.09	7.42	7.65	6.05	3.87	1.95	0	Up
LOC122052013	XP_042469321.1	product=serine/threonine-protein kinase RIPK-like	PF07714(Protein tyrosine and serine/threonine kinase);	At2g05940	hypothetical protein C4D60_Mb03t01860 [Musa balbisiana]		0.68	2.14	2.85	1.89	7.49	7.57	3.12	6.06	3.14	1.65	0.03	Up
LOC122052255	XP_042469635.1	product=uncharacterized protein LOC122052255	PF12906(RING-variant domain);		PREDICTED: uncharacterized protein LOC103985044 [Musa acuminata subsp. malaccensis]		1.87	2.36	3.29	2.51	5.48	6.5	6.25	6.07	2.42	1.27	0.01	Up
LOC122036345	XP_042451577.1	product=protein REDUCED WALL ACETYLATION 2-like isoform X2	PF07779(10 TM Acyl Transferase domain found in Cas1p);	F5E6.12	hypothetical protein C4D60_Mb01t07280 [Musa balbisiana]		0.99	1.47	2.06	1.51	7.34	4.86	6.03	6.08	4	2	0	Up
LOC122038514	XP_042454236.1	product=pectinesterase inhibitor 9-like	PF04043(Plant invertase/pectin methylesterase inhibitor);	F23N19.14	hypothetical protein GW17_00048144 [Ensete ventricosum]		0.55	0.92	1.79	1.08	5.93	5.47	6.88	6.09	5.63	2.49	0	Up
LOC121993775	XP_042404023.1	product=syntaxin-132-like	PF05739(SNARE domain);PF00804(Syntaxin);	T22D6.20	PREDICTED: syntaxin-132 [Musa acuminata subsp. malaccensis]		2.03	1.99	3.55	2.52	6.35	5.13	6.84	6.11	2.42	1.27	0.02	Up
LOC121981762	XP_042390403.1	product=CTP synthase-like	PF06418(CTP synthase N-terminus);PF00117(Glutamine amidotransferase class-I);	CAGL0F04433g	PREDICTED: CTP synthase-like isoform X2 [Musa acuminata subsp. malaccensis]		0.19	0.25	0.35	0.26	3.44	11.66	3.26	6.12	23.09	4.53	0	Up
LOC122050323	XP_042467173.1	product=BON1-associated protein 2-like	PF00168(C2 domain);	F4I18.26	hypothetical protein BHE74_00003629, partial [Ensete ventricosum]		0.14	0.14	0.42	0.24	0.73	11.98	5.68	6.13	26.43	4.72	0	Up
LOC122020501	XP_042434391.1	product=brassinosteroid-responsive RING protein 1-like	PF13639(Ring finger domain);	F2A19.60	hypothetical protein C4D60_Mb05t05160 [Musa balbisiana]		0.14	0.34	0.28	0.25	4.27	4.18	9.98	6.14	24.98	4.64	0	Up
LOC122049429	XP_042466747.1	product=uncharacterized protein LOC122049429	PF14364(Domain of unknown function (DUF4408));		hypothetical protein B296_00025663 [Ensete ventricosum]		1.34	1.71	1.44	1.5	4.35	7.41	6.75	6.17	4.12	2.04	0	Up
LOC122042117	XP_042458003.1	product=galactoside 2-alpha-L-fucosyltransferase-like	PF03254(Xyloglucan fucosyltransferase);	FT1	PREDICTED: galactoside 2-alpha-L-fucosyltransferase-like [Musa acuminata subsp. malaccensis]		0.57	0.69	1.65	0.97	5.43	6.94	6.15	6.17	6.37	2.67	0	Up
LOC122040957	XP_042456388.1	product=pentatricopeptide repeat-containing protein At1g53600%2C mitochondrial-like	PF13041(PPR repeat family);PF01535(PPR repeat);PF12854(PPR repeat);	F22G10.27	hypothetical protein C4D60_Mb05t28270 [Musa balbisiana]		2.95	3.03	3.11	3.03	7.31	5.3	5.92	6.18	2.01	1.01	0	Up
LOC122012311	XP_042424737.1	product=uncharacterized protein LOC122012311	#N/A		PREDICTED: uncharacterized protein LOC103974140 [Musa acuminata subsp. malaccensis]		1.55	3.67	2.37	2.53	6.81	6.18	5.54	6.18	2.42	1.27	0.02	Up
LOC122030019	XP_042445105.1	product=F-box protein SKIP2-like	PF13516(Leucine Rich repeat);PF00646(F-box domain);	K21H1.21	hypothetical protein GW17_00045226 [Ensete ventricosum]		1.71	1.82	2.31	1.95	7.82	6.16	4.57	6.18	3.11	1.64	0	Up
LOC121971490	XP_042378724.1	product=protein TOPLESS-RELATED PROTEIN 2-like	PF00400(WD domain, G-beta repeat);	OsJ_26138	PREDICTED: protein TPR2-like isoform X1 [Musa acuminata subsp. malaccensis]		3.02	3.3	2.83	3.05	4.72	6.98	6.86	6.18	2.03	1.02	0.01	Up
LOC122014725	XP_042427044.1	product=protein PYRICULARIA ORYZAE RESISTANCE 21-like	#N/A	OsI_15741	PREDICTED: protein PYRICULARIA ORYZAE RESISTANCE 21-like isoform X2 [Musa acuminata subsp. malaccensis]		0.15	0.68	0.84	0.56	1.5	7.59	9.46	6.19	11.5	3.52	0	Up
LOC121984790	XP_042393866.1	product=auxin-responsive protein IAA10-like isoform X2	PF02309(AUX/IAA family);	OsI_009261	PREDICTED: auxin-responsive protein IAA10-like isoform X2 [Musa acuminata subsp. malaccensis]		0.46	1.58	1.11	1.05	6.81	6.8	4.95	6.19	5.83	2.54	0	Up
LOC122012672	XP_042425213.1	product=probable phospholipid hydroperoxide glutathione peroxidase	PF00255(Glutathione peroxidase);	F13D4.40	PREDICTED: phospholipid hydroperoxide glutathione peroxidase 1, chloroplastic [Musa acuminata subsp. malaccensis]		2.19	2.73	2.35	2.43	6.93	5.62	6.04	6.19	2.52	1.34	0	Up
LOC121970931	XP_042377891.1	product=membrane-anchored ubiquitin-fold protein 4-like	PF13881(Ubiquitin-2 like Rad60 SUMO-like);	MOJ10.7	hypothetical protein C4D60_Mb10t13200 [Musa balbisiana]		1.31	2.79	2.32	2.14	6.88	3.7	8.02	6.2	2.91	1.54	0.02	Up
LOC122014545	XP_042426727.1	product=probable indole-3-acetic acid-amido synthetase GH3.1	PF03321(GH3 auxin-responsive promoter);	B1070A12.26	PREDICTED: probable indole-3-acetic acid-amido synthetase GH3.1 [Musa acuminata subsp. malaccensis]		0.31	1.91	1.31	1.18	9.25	4.88	4.49	6.21	5.17	2.37	0	Up
LOC122035020	XP_042450318.1	product=transcription factor MTB1-like	PF14215(bHLH-MYC and R2R3-MYB transcription factors N-terminal);PF00010(Helix-loop-helix DNA-binding domain);	Solyc05g050560	PREDICTED: transcription factor bHLH13-like [Musa acuminata subsp. malaccensis]		1.15	0.81	2.43	1.46	5.71	4.63	8.29	6.21	4.29	2.1	0	Up
LOC122016283	XP_042429495.1	product=auxin-responsive protein SAUR76-like	PF02519(Auxin responsive protein);	At5g20820	hypothetical protein C4D60_Mb04t31310 [Musa balbisiana]		1.45	2.73	0.78	1.65	5.94	5.12	7.57	6.21	3.76	1.91	0.01	Up
LOC122021025	XP_042435025.1	product=21 kDa protein-like	PF04043(Plant invertase/pectin methylesterase inhibitor);		hypothetical protein BHE74_00039459 [Ensete ventricosum]		1.79	1.91	1.86	1.85	6.46	5.14	7.08	6.23	3.35	1.74	0	Up
LOC121973133	XP_042380653.1	product=WRKY DNA-binding transcription factor 70-like	PF03106(WRKY DNA -binding domain);	T5P19.50	hypothetical protein C4D60_Mb06t00920 [Musa balbisiana]		1.74	1.76	2.16	1.88	4.12	8.01	6.56	6.23	3.31	1.73	0	Up
LOC122022335	XP_042436230.1	product=transcription factor MYB30-like isoform X2	PF00249(Myb-like DNA-binding domain);	MYB306	PREDICTED: myb-related protein 306-like [Musa acuminata subsp. malaccensis]		2.86	1.95	2.51	2.44	4.42	9.47	4.84	6.25	2.53	1.34	0.04	Up
LOC122049418	XP_042466739.1	product=transcription factor ILI3-like	PF00010(Helix-loop-helix DNA-binding domain);	OsJ_09590	PREDICTED: transcription factor ILI3-like [Musa acuminata subsp. malaccensis]		0.24	0.24	0	0.16	2.73	9.51	6.54	6.26	39.18	5.29	0	Up
LOC122003456	XP_042414494.1	product=translationally-controlled tumor protein homolog	PF00838(Translationally controlled tumour protein);	TCTP	translationally-controlled tumor protein homolog [Abrus precatorius]		1.72	3.54	2.96	2.74	6.2	6.57	6.04	6.27	2.28	1.19	0.04	Up
LOC122027147	XP_042441968.1	product=myb-related protein 2-like isoform X2	PF14379(MYB-CC type transfactor, LHEQLE motif);PF00249(Myb-like DNA-binding domain);	T11I18.14	PREDICTED: myb family transcription factor PHL8 isoform X2 [Musa acuminata subsp. malaccensis]		2.02	2.03	2.61	2.22	9.93	6.27	2.63	6.28	2.71	1.44	0.04	Up
LOC122031733	XP_042446766.1	product=23 kDa jasmonate-induced protein-like	#N/A		jasmonate-induced protein [Striga asiatica]		0	0.28	0.5	0.26	3.97	4.68	10.19	6.28	24.9	4.64	0	Up
LOC122021075	XP_042435085.1	product=U-box domain-containing protein 27-like	PF04564(U-box domain);	MUB3.18	PREDICTED: U-box domain-containing protein 27-like [Musa acuminata subsp. malaccensis]		2.89	2.17	3.72	2.93	4.72	6.87	7.3	6.3	2.16	1.11	0.04	Up
LOC122027303	XP_042442173.1	product=uncharacterized protein At3g17950-like	#N/A	MEB5.1	PREDICTED: uncharacterized protein At3g17950 [Musa acuminata subsp. malaccensis]		1.31	1.22	3.89	2.14	7.57	5.01	6.46	6.35	2.95	1.56	0.04	Up
LOC122023342	XP_042437328.1	partial=true	#N/A	SPAC24B11.05	PREDICTED: uncharacterized protein C24B11.05 isoform X1 [Musa acuminata subsp. malaccensis]		2.37	2.07	2.01	2.15	7.28	5.02	6.75	6.35	2.92	1.54	0	Up
LOC121981236	XP_042389597.1	product=interactor of constitutive active ROPs 4-like	#N/A		PREDICTED: interactor of constitutive active ROPs 4-like isoform X2 [Musa acuminata subsp. malaccensis]		0.78	2.07	2.71	1.85	7.69	6.59	4.8	6.36	3.39	1.76	0	Up
LOC121983989	XP_042392661.1	product=calcineurin B-like protein 7	PF13202(EF hand);PF13499(EF-hand domain pair);	MOP9.8	calcineurin B-like protein 7 isoform X1 [Elaeis guineensis]		2.64	3.13	2.86	2.88	6.28	7.51	5.33	6.38	2.19	1.13	0.01	Up
LOC122024227	XP_042438726.1	product=brassinosteroid-responsive RING protein 1-like	PF13639(Ring finger domain);	F2A19.60	hypothetical protein C4D60_Mb05t05160 [Musa balbisiana]		0.56	1.17	0.84	0.86	5.12	2.97	11.04	6.38	7.62	2.93	0	Up
LOC122049378	XP_042466701.1	product=LRR receptor-like serine/threonine-protein kinase GSO2	PF13516(Leucine Rich repeat);PF13855(Leucine rich repeat);PF00560(Leucine Rich Repeat);PF00069(Protein kinase domain);	T11A7.8	receptor-like protein kinase [Elaeis guineensis]		2.49	2.49	1.27	2.08	4.25	10.08	4.83	6.39	3.02	1.6	0.01	Up
LOC122019921	XP_042433486.1	product=oligopeptide transporter 3-like	PF03169(OPT oligopeptide transporter protein);	dl4215c	hypothetical protein C4D60_Mb10t11830 [Musa balbisiana]		1.74	2.58	1.87	2.06	7.11	6.43	5.64	6.39	3.06	1.61	0	Up
LOC122015586	XP_042428512.1	product=auxin transporter-like protein 1	PF01490(Transmembrane amino acid transporter protein);	OJ1402_H07.23-1	hypothetical protein C4D60_Mb09t03370 [Musa balbisiana]		0.47	0.57	0.83	0.62	10.23	6.84	2.25	6.44	9.91	3.31	0	Up
LOC121998774	XP_042409759.1	product=uncharacterized protein LOC121998774	#N/A		uncharacterized protein LOC105042355 [Elaeis guineensis]		1.88	2.84	2.52	2.41	7.72	5.82	5.79	6.44	2.63	1.4	0	Up
LOC122004947	XP_042415754.1	product=PTI1-like tyrosine-protein kinase At3g15890	PF00069(Protein kinase domain);	MVC8.1	PREDICTED: PTI1-like tyrosine-protein kinase At3g15890 [Musa acuminata subsp. malaccensis]		2.8	2.28	3.43	2.84	4.61	7.26	7.48	6.45	2.28	1.19	0.02	Up
LOC121969580	XP_042375682.1	product=uncharacterized protein LOC121969580 isoform X2	#N/A	F17P19.13	PREDICTED: uncharacterized protein LOC103998509 isoform X1 [Musa acuminata subsp. malaccensis]		1.8	1.71	1.96	1.82	4.05	10.12	5.23	6.47	3.52	1.82	0	Up
LOC122015451	XP_042428280.1	product=alpha-humulene synthase-like isoform X2	PF03936(Terpene synthase family, metal binding domain);PF01397(Terpene synthase, N-terminal domain);	ZSS1	sesquiterpene synthase 5 [Zingiber zerumbet]		0.16	0.88	1.39	0.81	3.66	7.13	8.72	6.5	8.3	3.05	0	Up
LOC122056705	XP_042474717.1	product=calcium-dependent mitochondrial ATP-magnesium/phosphate carrier protein 2-like	PF13202(EF hand);PF13499(EF-hand domain pair);PF00153(Mitochondrial carrier protein);	K3K7.23	calcium-binding mitochondrial carrier protein SCaMC-1 isoform X1 [Elaeis guineensis]		2.75	3.69	2.88	3.11	8.73	5.81	4.98	6.51	2.05	1.03	0.01	Up
LOC122034347	XP_042449492.1	product=BTB/POZ domain-containing protein At5g47800-like	PF03000(NPH3 family);	MCA23.12	PREDICTED: BTB/POZ domain-containing protein At5g47800-like isoform X2 [Musa acuminata subsp. malaccensis]		0.45	1.26	1.48	1.06	12.9	5.38	1.25	6.51	5.83	2.54	0.01	Up
LOC121982355	XP_042391308.1	product=uncharacterized protein LOC121982355	PF13266(Protein of unknown function (DUF4057));		hypothetical protein C4D60_Mb05t12390 [Musa balbisiana]		0	1.93	0.51	0.81	9.33	3.63	6.7	6.55	8.04	3.01	0.02	Up
LOC121980179	XP_042388071.1	product=uncharacterized protein LOC121980179	PF03087(Arabidopsis protein of unknown function);		hypothetical protein C4D60_Mb07t10090 [Musa balbisiana]		0.17	1.28	0.26	0.57	4.65	9.86	5.15	6.55	11.38	3.51	0	Up
LOC122002822	XP_042414105.1	product=CAP-Gly domain-containing linker protein 1-like	#N/A		PREDICTED: uncharacterized protein LOC103981067 isoform X1 [Musa acuminata subsp. malaccensis]		2.4	3.98	2.53	2.97	7.94	5.45	6.27	6.55	2.18	1.12	0.01	Up
LOC122004528	XP_042415337.1	product=ethylene-responsive transcription factor ERF071-like	PF00847(AP2 domain);	MLN21.1	hypothetical protein C4D60_Mb08t22810 [Musa balbisiana]		1.43	1.4	1.32	1.38	1.95	7.09	10.63	6.56	4.88	2.29	0.01	Up
LOC121995438	XP_042405112.1	product=putative disease resistance protein RGA3	PF00931(NB-ARC domain);PF18052(Rx N-terminal domain);	177O13.36	PREDICTED: putative disease resistance protein RGA1 [Musa acuminata subsp. malaccensis]		1.43	1.59	2.61	1.88	4.85	9.7	5.16	6.57	3.47	1.8	0	Up
LOC122040603	XP_042455903.1	product=probable 1-deoxy-D-xylulose-5-phosphate synthase 2%2C chloroplastic	PF02779(Transketolase, pyrimidine binding domain);PF02780(Transketolase, C-terminal domain);PF13292(1-deoxy-D-xylulose-5-phosphate synthase);	OsJ_23394	PREDICTED: probable 1-deoxy-D-xylulose-5-phosphate synthase 2, chloroplastic [Musa acuminata subsp. malaccensis]		1.56	1.44	2.59	1.86	2.55	10.54	6.64	6.57	3.57	1.83	0.01	Up
LOC122036473	XP_042451730.1	product=receptor-like serine/threonine-protein kinase ALE2 isoform X2	PF07714(Protein tyrosine and serine/threonine kinase);	F11A3.15	PREDICTED: receptor-like serine/threonine-protein kinase ALE2 [Musa acuminata subsp. malaccensis]		2.43	2.69	3.56	2.89	4.33	8.49	6.93	6.58	2.29	1.19	0.02	Up
LOC122023324	XP_042437312.1	product=CASP-like protein 4A1	#N/A		hypothetical protein C4D60_Mb03t02100 [Musa balbisiana]		1.22	1.19	2.08	1.5	4.87	4.44	10.48	6.6	4.5	2.17	0.01	Up
LOC122034651	XP_042449902.1	product=auxin-responsive protein IAA20-like	PF02309(AUX/IAA family);	OsJ_20255	PREDICTED: auxin-responsive protein IAA9-like isoform X1 [Musa acuminata subsp. malaccensis]		1.86	1.72	0.95	1.51	8.22	3.51	8.07	6.6	4.32	2.11	0	Up
LOC121984989	XP_042394142.1	product=heat stress transcription factor B-2b-like	PF00447(HSF-type DNA-binding);	OJ1439_F07.16-1	PREDICTED: heat stress transcription factor B-2b-like [Nelumbo nucifera]		1.33	1.98	4.01	2.44	5.94	6.97	6.95	6.62	2.72	1.45	0.02	Up
LOC121974714	XP_042381825.1	product=uncharacterized protein LOC121974714	#N/A	F17P19.13	PREDICTED: uncharacterized protein LOC103998509 isoform X1 [Musa acuminata subsp. malaccensis]		1.33	3.38	2.81	2.51	6.89	4.68	8.32	6.63	2.66	1.41	0.03	Up
LOC122049478	XP_042466791.1	product=ethylene-responsive transcription factor ERF026-like	PF00847(AP2 domain);	F16M19.1	PREDICTED: ethylene-responsive transcription factor ERF024-like [Musa acuminata subsp. malaccensis]		0.48	0.19	0.48	0.38	0.49	12.02	7.47	6.66	17.73	4.15	0	Up
LOC122049273	XP_042466613.1	product=transcription factor MYB86-like	PF00249(Myb-like DNA-binding domain);	F21E10.4	PREDICTED: myb-related protein Myb4-like [Musa acuminata subsp. malaccensis]		0.22	0.36	1.09	0.56	8.16	4.13	7.74	6.68	12.03	3.59	0	Up
LOC122011387	XP_042423708.1	product=uncharacterized protein LOC122011387	#N/A		PREDICTED: uncharacterized protein LOC103992058 [Musa acuminata subsp. malaccensis]		2.21	0.94	0.51	1.22	2.67	10.46	7.01	6.71	5.46	2.45	0.01	Up
LOC122005105	XP_042415962.1	product=serine/threonine-protein kinase STY13-like	PF07714(Protein tyrosine and serine/threonine kinase);	T28I24.9	PREDICTED: serine/threonine-protein kinase HT1 [Musa acuminata subsp. malaccensis]		2.45	2.62	2.17	2.41	2.54	10.11	7.59	6.75	2.82	1.5	0.05	Up
LOC122007089	XP_042418794.1	product=CAP-Gly domain-containing linker protein 1-like	#N/A		PREDICTED: uncharacterized protein LOC103981067 isoform X1 [Musa acuminata subsp. malaccensis]		1.75	3.43	2.85	2.68	7.76	4.86	7.65	6.76	2.52	1.33	0	Up
LOC122001852	XP_042412764.1	product=protein XRI1-like isoform X3	#N/A	K24G6.5	hypothetical protein C4D60_Mb06t21170 [Musa balbisiana]		2.77	4.17	2.51	3.15	8.65	5.78	5.85	6.76	2.11	1.07	0.03	Up
LOC121987663	XP_042397334.1	product=3-ketoacyl-CoA synthase 11-like	PF08392(FAE1/Type III polyketide synthase-like protein);PF08541(3-Oxoacyl-[acyl-carrier-protein (ACP)] synthase III C terminal);	F18A8.1	PREDICTED: 3-ketoacyl-CoA synthase 11-like [Musa acuminata subsp. malaccensis]		1.1	1.75	1.5	1.45	1.16	10.13	9.03	6.77	4.81	2.26	0.02	Up
LOC122053696	XP_042471624.1	product=MOB kinase activator-like 1A isoform X6	PF03637(Mob1/phocein family);	MOB1-A	MOB kinase activator-like 1A isoform X1 [Elaeis guineensis]		0	0.65	0.96	0.54	8.97	8.09	3.26	6.77	12.37	3.63	0	Up
LOC122052609	XP_042470147.1	product=beta-fructofuranosidase 1-like	PF08244(Glycosyl hydrolases family 32 C terminal);PF00251(Glycosyl hydrolases family 32 N-terminal domain);PF11837(Domain of unknown function (DUF3357));	IVR1	PREDICTED: beta-fructofuranosidase 1-like [Musa acuminata subsp. malaccensis]		0.13	0.2	0.56	0.3	8.93	5.56	5.87	6.78	22.48	4.49	0	Up
LOC121985169	XP_042394432.1	product=aspartic proteinase nepenthesin-1-like	PF14541(Xylanase inhibitor C-terminal);PF14543(Xylanase inhibitor N-terminal);	nep1	aspartic proteinase nepenthesin-1-like [Ananas comosus]		1.58	2	0.76	1.45	3.97	11.62	4.79	6.79	4.63	2.21	0	Up
LOC122053425	XP_042471409.1	product=zinc finger protein CONSTANS-LIKE 5-like	PF06203(CCT motif);PF00643(B-box zinc finger);	MRI1.1	PREDICTED: zinc finger protein CONSTANS-LIKE 3-like [Musa acuminata subsp. malaccensis]		1.73	1.81	1.87	1.81	7.49	7	5.92	6.8	3.71	1.89	0	Up
LOC121983169	XP_042392062.1	product=uncharacterized protein LOC121983169	PF07795(Protein of unknown function (DUF1635));		hypothetical protein C4D60_Mb11t22110 [Musa balbisiana]		0	0.5	2	0.83	2.84	11.43	6.13	6.8	8.33	3.06	0.03	Up
LOC122032436	XP_042447660.1	product=expansin-A4-like	PF03330(Lytic transglycolase);PF01357(Expansin C-terminal domain);	OsJ_018161	Expansin-A2 [Ananas comosus]		0.14	0.61	0.95	0.57	3.2	14.2	3.17	6.85	11.98	3.58	0	Up
LOC121996670	XP_042406644.1	product=scarecrow-like protein 8	PF03514(GRAS domain family);	T4M5.2	hypothetical protein B296_00009291 [Ensete ventricosum]		1.09	0.7	1.32	1.03	3.94	15.03	1.6	6.86	6.44	2.69	0	Up
LOC122040601	XP_042455901.1	product=tetratricopeptide repeat protein 38-like isoform X3	#N/A		PREDICTED: tetratricopeptide repeat protein 38 isoform X2 [Musa acuminata subsp. malaccensis]		1.45	2.84	3.43	2.57	5.4	9.81	5.42	6.88	2.66	1.41	0.01	Up
LOC122005215	XP_042416101.1	product=myb-related protein 2-like	PF00249(Myb-like DNA-binding domain);PF14379(MYB-CC type transfactor, LHEQLE motif);	T11I18.14	PREDICTED: myb-related protein 2-like isoform X1 [Musa acuminata subsp. malaccensis]		1.59	2.32	2.94	2.28	10.96	5.53	4.18	6.89	2.93	1.55	0.01	Up
LOC122034574	XP_042449812.1	product=probable ADP-ribosylation factor GTPase-activating protein AGD13	PF00168(C2 domain);PF01412(Putative GTPase activating protein for Arf);	C6L9.10	hypothetical protein C4D60_Mb09t24190 [Musa balbisiana]		3.13	3.32	2.37	2.94	5.5	7.81	7.4	6.9	2.34	1.23	0.01	Up
LOC122013624	XP_042425808.1	product=uncharacterized protein LOC122013624	#N/A		PREDICTED: uncharacterized protein LOC103996867 isoform X2 [Musa acuminata subsp. malaccensis]		0.59	1.55	3.44	1.86	4.86	9.18	6.67	6.9	3.75	1.91	0.02	Up
LOC122053244	XP_042471131.1	product=U-box domain-containing protein 4-like	PF00514(Armadillo/beta-catenin-like repeat);	F28P10.170	PREDICTED: U-box domain-containing protein 4-like isoform X2 [Musa acuminata subsp. malaccensis]		4.12	1.92	2.65	2.9	4.86	8.26	7.68	6.93	2.38	1.25	0.04	Up
LOC122044979	XP_042460953.1	product=respiratory burst oxidase homolog protein A-like isoform X3	PF08414(Respiratory burst NADPH oxidase);PF01794(Ferric reductase like transmembrane component);PF08022(FAD-binding domain);	F22C12.18	PREDICTED: respiratory burst oxidase homolog protein A-like [Musa acuminata subsp. malaccensis]		1.03	1.88	3.05	1.99	2.53	12.72	5.56	6.94	3.52	1.82	0.03	Up
LOC122033845	XP_042448942.1	product=uncharacterized protein DDB_G0286299-like	#N/A		PREDICTED: uncharacterized protein LOC103984288 [Musa acuminata subsp. malaccensis]		3.5	3.54	3.3	3.45	6.62	6.81	7.4	6.94	2	1	0	Up
LOC122039999	XP_042455324.1	product=transcription factor ILI3-like	PF00010(Helix-loop-helix DNA-binding domain);	OsJ_09590	PREDICTED: transcription factor ILI3-like [Musa acuminata subsp. malaccensis]		0	0	0.1	0.03	3.13	7.42	10.28	6.94	195.81	7.61	0	Up
LOC121984767	XP_042393827.1	product=dehydration-responsive element-binding protein 1G-like	PF00847(AP2 domain);	MSG15.7	hypothetical protein C4D60_Mb11t19250 [Musa balbisiana]		0.53	0.44	0.9	0.62	2.31	13.32	5.26	6.97	11.21	3.49	0	Up
LOC122052776	XP_042470411.1	product=calcium/calmodulin-dependent serine/threonine-protein kinase 1-like	PF00069(Protein kinase domain);	T3K9.9	PREDICTED: calcium/calmodulin-dependent serine/threonine-protein kinase 1-like [Musa acuminata subsp. malaccensis]		0.98	1.86	3.46	2.1	2.83	11.18	7.02	7.01	3.39	1.76	0.04	Up
LOC121985117	XP_042394334.1	product=interactor of constitutive active ROPs 4-like	#N/A	F3F9.6	PREDICTED: interactor of constitutive active ROPs 4-like isoform X2 [Musa acuminata subsp. malaccensis]		1.13	3.06	3.27	2.49	8.7	7.27	5.07	7.02	2.78	1.48	0.01	Up
LOC122047269	XP_042464371.1	product=putative receptor-like protein kinase At3g47110	PF13855(Leucine rich repeat);PF08263(Leucine rich repeat N-terminal domain);PF00560(Leucine Rich Repeat);PF07714(Protein tyrosine and serine/threonine kinase);	F13I12.160	PREDICTED: probable LRR receptor-like serine/threonine-protein kinase At3g47570 [Musa acuminata subsp. malaccensis]		0.59	1.32	0.96	0.95	1.53	14.4	5.14	7.02	7.4	2.89	0	Up
LOC122010663	XP_042423105.1	product=uncharacterized protein LOC122010663	#N/A				0.13	0	0.13	0.09	0.41	5.68	15.03	7.04	84.72	6.4	0	Up
LOC121981678	XP_042390254.1	product=probable trehalose-phosphate phosphatase 6	PF02358(Trehalose-phosphatase);	P0042B03.17	PREDICTED: probable trehalose-phosphate phosphatase 6 [Musa acuminata subsp. malaccensis]		0.8	1.2	2.42	1.47	4.38	7.32	9.42	7.04	4.88	2.29	0	Up
LOC122016427	XP_042429661.1	product=TPD1 protein homolog 1-like	#N/A	At1g32583	hypothetical protein C4D60_Mb10t17870 [Musa balbisiana]		0.46	0.34	0.11	0.3	2.35	8.79	10.09	7.07	23.7	4.57	0	Up
LOC122036130	XP_042451278.1	product=auxin-responsive protein SAUR68-like	PF02519(Auxin responsive protein);	Os09g0545300	PREDICTED: auxin-responsive protein SAUR64-like [Musa acuminata subsp. malaccensis]		0.49	2.41	0.88	1.26	7.74	6.95	6.57	7.09	5.59	2.48	0	Up
LOC122053776	XP_042471679.1	product=transmembrane protein 45A-like	PF04819(Family of unknown function (DUF716));		transmembrane protein 45A [Phoenix dactylifera]		0	0.06	0.26	0.11	12.89	5.55	2.83	7.09	62.51	5.97	0	Up
LOC122025475	XP_042440219.1	product=alcohol dehydrogenase-like 7	PF00107(Zinc-binding dehydrogenase);PF08240(Alcohol dehydrogenase GroES-like domain);	K5J14.5	PREDICTED: alcohol dehydrogenase-like 7 isoform X2 [Musa acuminata subsp. malaccensis]		2.14	3.04	2.44	2.54	8.54	6.34	6.51	7.13	2.77	1.47	0	Up
LOC122053738	XP_042471651.1	product=transcription factor bHLH150-like	#N/A	T12M4.4	PREDICTED: transcription factor bHLH147-like [Musa acuminata subsp. malaccensis]		0.76	0.97	3.08	1.6	4.03	6.16	11.19	7.13	4.6	2.2	0.02	Up
LOC122016366	XP_042429610.1	product=transcription factor ILI3-like	PF00010(Helix-loop-helix DNA-binding domain);	OsJ_08379	PREDICTED: transcription factor ILI3-like [Musa acuminata subsp. malaccensis]		0.12	0.24	0.84	0.4	6.16	4.83	10.44	7.14	18.32	4.2	0	Up
LOC122009077	XP_042421010.1	product=WRKY transcription factor WRKY28-like	PF03106(WRKY DNA -binding domain);	OJ1297_C09.15	PREDICTED: WRKY transcription factor WRKY71 [Musa acuminata subsp. malaccensis]		0.99	1.76	1.41	1.38	2.78	9.51	9.18	7.16	5.27	2.4	0	Up
LOC122000276	XP_042410668.1	product=heavy metal-associated isoprenylated plant protein 16-like	#N/A	RGA5	heavy metal-associated isoprenylated plant protein 47-like [Asparagus officinalis]		0.46	1.13	1.6	1.06	4.48	9.35	7.81	7.21	6.86	2.78	0	Up
LOC122047329	XP_042464474.1	product=uncharacterized protein LOC122047329 isoform X2	PF18052(Rx N-terminal domain);		hypothetical protein GW17_00003148 [Ensete ventricosum]		2.58	1.69	2.73	2.34	4.76	8.65	8.25	7.22	3.1	1.63	0.01	Up
LOC122001118	XP_042411637.1	product=phosphatidylglycerophosphate phosphatase PTPMT2-like	PF00782(Dual specificity phosphatase, catalytic domain);	T20F21.13	PREDICTED: putative dual specificity protein phosphatase DSP8 isoform X1 [Musa acuminata subsp. malaccensis]		1.91	2.55	3.09	2.52	4.21	10.11	7.61	7.31	2.93	1.55	0.01	Up
LOC122055819	XP_042473393.1	product=calmodulin-binding protein 60 A-like isoform X2	PF07887(Calmodulin binding protein-like);	MUA2.16	PREDICTED: calmodulin-binding protein 60 A-like [Musa acuminata subsp. malaccensis]		1.37	2.27	2.23	1.96	3.17	10.79	8.05	7.34	3.79	1.92	0	Up
LOC122047496	XP_042464773.1	product=uncharacterized protein LOC122047496	PF13962(Domain of unknown function);		hypothetical protein GW17_00019936 [Ensete ventricosum]		1.86	1.46	0.59	1.3	2.67	11.26	8.18	7.37	5.66	2.5	0	Up
LOC121990707	XP_042400727.1	product=endochitinase EP3-like	PF00182(Chitinase class I);	T12E18.110	hypothetical protein C4D60_Mb05t17690 [Musa balbisiana]		0.37	0.29	3.43	1.36	10.47	5.63	6.02	7.38	5.37	2.42	0.04	Up
LOC121984784	XP_042393851.1	product=ethylene-response factor C3-like	PF00847(AP2 domain);	Solyc09g066360	hypothetical protein B296_00000330 [Ensete ventricosum]		0.44	0.7	0.88	0.68	4.01	5.96	12.17	7.38	11.24	3.49	0	Up
LOC121990572	XP_042400620.1	product=probable L-type lectin-domain containing receptor kinase S.5	PF00069(Protein kinase domain);PF00139(Legume lectin domain);	MDF20.27	hypothetical protein C4D60_Mb06t22190 [Musa balbisiana]		2.37	2.81	1.86	2.35	2.33	8.91	10.94	7.39	3.22	1.69	0.04	Up
LOC122045991	XP_042462388.1	product=uncharacterized protein LOC122045991	PF03763(Remorin, C-terminal region);		PREDICTED: uncharacterized protein LOC103991201 [Musa acuminata subsp. malaccensis]		0.73	3.67	2.76	2.39	10.31	5.35	6.62	7.43	3.08	1.63	0.03	Up
LOC122006745	XP_042418286.1	product=PTI1-like tyrosine-protein kinase At3g15890	PF07714(Protein tyrosine and serine/threonine kinase);	MVC8.1	PREDICTED: PTI1-like tyrosine-protein kinase At3g15890 [Musa acuminata subsp. malaccensis]		0.66	2.95	3.13	2.25	10.36	6.93	5.03	7.44	3.26	1.7	0.03	Up
LOC122013358	XP_042425547.1	product=uncharacterized protein LOC122013358	#N/A		hypothetical protein BHE74_00032484 [Ensete ventricosum]		1.83	3.5	2.39	2.57	7.31	8.34	6.79	7.48	2.89	1.53	0	Up
LOC121985686	XP_042395220.1	product=Werner Syndrome-like exonuclease	PF01612(3'-5' exonuclease);	F18A5.260	PREDICTED: Werner Syndrome-like exonuclease [Nelumbo nucifera]		0.79	0.93	1.73	1.15	1.89	9.94	10.64	7.49	6.71	2.75	0	Up
LOC122011707	XP_042424009.1	product=uncharacterized protein LOC122011707	PF04720(PDDEXK-like family of unknown function);		hypothetical protein C4D60_Mb06t21230 [Musa balbisiana]		0.07	1.05	0.36	0.49	4.85	4.32	13.32	7.5	15.73	3.98	0	Up
LOC122026989	XP_042441699.1	product=E3 ubiquitin ligase PQT3-like isoform X2	PF13696(Zinc knuckle);PF08783(DWNN domain);	MQL5.29	PREDICTED: uncharacterized protein LOC103993074 isoform X1 [Musa acuminata subsp. malaccensis]		3.28	3.56	3.91	3.58	5.3	9.66	7.57	7.51	2.1	1.07	0.01	Up
LOC122027391	XP_042442277.1	product=cysteine-rich and transmembrane domain-containing protein WIH2-like isoform X2	#N/A				4.3	2.94	3.52	3.59	9.29	6.53	6.81	7.54	2.06	1.04	0.02	Up
LOC121999822	XP_042410389.1	product=translationally-controlled tumor protein homolog	PF00838(Translationally controlled tumour protein);	TCTP	translationally-controlled tumor protein homolog [Abrus precatorius]		2.77	3.94	3.1	3.27	8.6	7.52	6.69	7.6	2.29	1.2	0.01	Up
LOC121973556	XP_042380897.1	product=protein RADIALIS-like 3	PF00249(Myb-like DNA-binding domain);	AP22.24	PREDICTED: protein RADIALIS-like 3 [Musa acuminata subsp. malaccensis]		0	0.47	0.24	0.23	21.82	0.91	0.12	7.62	30.06	4.91	0.02	Up
LOC121985069	XP_042394274.1	product=probable methyltransferase At1g29790	PF03141(Putative S-adenosyl-L-methionine-dependent methyltransferase);	F1N18.26	PREDICTED: uncharacterized protein LOC103983867 [Musa acuminata subsp. malaccensis]		2.51	2.75	4.66	3.31	5.06	8.13	9.7	7.63	2.34	1.23	0.04	Up
LOC121974383	XP_042381347.1	product=MADS-box transcription factor 2-like	PF00319(SRF-type transcription factor (DNA-binding and dimerisation domain));PF01486(K-box region);	B1065E10.30	PISTILLATA-like protein [Alpinia oblongifolia]		3.12	1.6	2.11	2.28	10.02	3.73	9.2	7.65	3.32	1.73	0.01	Up
LOC122000519	XP_042410835.1	product=uncharacterized protein LOC122000519	PF14009(PADRE domain);		PREDICTED: uncharacterized protein LOC103972236 [Musa acuminata subsp. malaccensis]		1.92	2.07	3.61	2.53	9.03	6.97	6.98	7.66	2.99	1.58	0	Up
LOC122016552	XP_042429823.1	product=phosphatidylinositol 4-phosphate 5-kinase 1-like	PF02493(MORN repeat);PF01504(Phosphatidylinositol-4-phosphate 5-Kinase);	Os03g0701800	hypothetical protein C4D60_Mb03t01600 [Musa balbisiana]		3.1	4.01	3.66	3.59	11.25	7.49	4.25	7.66	2.06	1.05	0.03	Up
LOC122016768	XP_042430101.1	product=glutaredoxin-C9-like	PF00462(Glutaredoxin);	F3M18.8	PREDICTED: monothiol glutaredoxin-S9-like [Musa acuminata subsp. malaccensis]		0.38	1	1.02	0.8	1.31	12.12	9.58	7.67	9.82	3.3	0	Up
LOC121985728	XP_042395273.1	product=protein REVERSION-TO-ETHYLENE SENSITIVITY1-like	PF05608(Protein of unknown function (DUF778));	T19L18.12	PREDICTED: protein REVERSION-TO-ETHYLENE SENSITIVITY1 [Musa acuminata subsp. malaccensis]		3.37	4.44	2.48	3.43	5.53	8.17	9.34	7.68	2.25	1.17	0.05	Up
LOC122053103	XP_042470918.1	product=probable galacturonosyltransferase 10 isoform X2	PF01501(Glycosyl transferase family 8);	F5H14.44	hypothetical protein C4D60_Mb06t19340 [Musa balbisiana]		2.42	2.95	3.6	2.99	7.98	9.17	6.01	7.72	2.54	1.35	0	Up
LOC121972999	XP_042380535.1	product=uncharacterized protein LOC121972999	#N/A		hypothetical protein C4D60_Mb03t17980 [Musa balbisiana]		0.31	1.66	2.37	1.45	10.75	4.63	7.78	7.72	5.31	2.41	0	Up
LOC122005055	XP_042415895.1	product=GDSL esterase/lipase At1g28600-like	PF00657(GDSL-like Lipase/Acylhydrolase);	F1K23.6	PREDICTED: GDSL esterase/lipase At5g45910 isoform X2 [Musa acuminata subsp. malaccensis]		3.05	4.34	3.02	3.47	6.35	7.31	9.51	7.73	2.24	1.16	0.02	Up
LOC122000073	XP_042410563.1	product=transcription factor bHLH167-like	#N/A	T13K14.130	hypothetical protein C4D60_Mb04t31720 [Musa balbisiana]		2.67	1.43	1.85	1.98	8.88	9.38	4.93	7.73	3.79	1.92	0	Up
LOC122003645	XP_042414661.1	product=vascular-related unknown protein 1-like isoform X4	#N/A		PREDICTED: uncharacterized protein LOC103997669 [Musa acuminata subsp. malaccensis]		0.66	0.86	0.98	0.83	14.56	4.18	4.48	7.74	8.95	3.16	0	Up
LOC122012658	XP_042425199.1	product=uncharacterized protein LOC122012658	#N/A		PREDICTED: uncharacterized protein LOC103988996 [Musa acuminata subsp. malaccensis]		2.42	1.16	1.17	1.58	12.11	7.38	3.82	7.77	4.68	2.23	0	Up
LOC121991703	XP_042401645.1	product=syntaxin-132-like	PF00804(Syntaxin);PF05739(SNARE domain);	T22D6.20	syntaxin-132 [Elaeis guineensis]		2.85	3.08	4.32	3.42	7.92	6.94	8.49	7.78	2.27	1.18	0	Up
LOC122020073	XP_042433743.1	product=probable E3 ubiquitin-protein ligase RHC2A	PF06547(Protein of unknown function (DUF1117));PF14369(zinc-ribbon);PF13639(Ring finger domain);	At2g39720	hypothetical protein C4D60_Mb10t08020 [Musa balbisiana]		4.35	3.07	2.75	3.39	6.78	8.85	7.83	7.82	2.28	1.19	0.01	Up
LOC122005889	XP_042417066.1	product=uncharacterized protein LOC122005889 isoform X2	#N/A		PREDICTED: uncharacterized protein LOC103993416 [Musa acuminata subsp. malaccensis]		3.05	4.77	3.67	3.83	9.01	6.45	8.02	7.83	2.03	1.02	0.02	Up
LOC122047287	XP_042464414.1	product=auxin transporter-like protein 1	PF01490(Transmembrane amino acid transporter protein);	OJ1402_H07.23-1	PREDICTED: auxin transporter-like protein 1 [Musa acuminata subsp. malaccensis]		0.8	1.09	1.34	1.07	11.56	8.54	3.42	7.84	7.05	2.82	0	Up
LOC121979694	XP_042387616.1	product=extra-large guanine nucleotide-binding protein 1-like	PF00503(G-protein alpha subunit);	F26B6.11	PREDICTED: extra-large guanine nucleotide-binding protein 1-like [Musa acuminata subsp. malaccensis]		3.21	1.55	2.11	2.29	2.3	12.22	9.12	7.88	3.46	1.79	0.03	Up
LOC121995814	XP_042405527.1	product=transcription factor PCF2-like	PF03634(TCP family transcription factor);	OsI_029094	hypothetical protein C4D60_Mb03t11660 [Musa balbisiana]		3.62	2.35	3.08	3.02	7.23	6.03	10.38	7.88	2.61	1.39	0.01	Up
LOC121988576	XP_042398005.1	product=organelle RRM domain-containing protein 2%2C mitochondrial-like	PF00076(RNA recognition motif. (a.k.a. RRM, RBD, or RNP domain));	MRB17.8	glycine-rich RNA-binding protein 6, mitochondrial [Ananas comosus]		3.18	4.87	3.16	3.74	7.23	7.8	8.74	7.92	2.11	1.08	0.05	Up
LOC121987730	XP_042397401.1	product=uncharacterized protein LOC121987730	PF07795(Protein of unknown function (DUF1635));		hypothetical protein C4D60_Mb11t22110 [Musa balbisiana]		0.07	0.35	0.71	0.38	4.7	9.26	9.88	7.95	21.39	4.42	0	Up
LOC122027618	XP_042442545.1	product=L-type lectin-domain containing receptor kinase SIT2-like	PF00139(Legume lectin domain);PF00069(Protein kinase domain);	OsJ_15568	hypothetical protein C4D60_Mb09t09070 [Musa balbisiana]		2.38	1.74	1.76	1.96	4.68	11.39	7.86	7.98	4.05	2.02	0	Up
LOC122035028	XP_042450342.1	product=protein ABIL2-like isoform X2	#N/A	MOP9.13	hypothetical protein C4D60_Mb01t33040 [Musa balbisiana]		4.28	3.09	4.34	3.9	6.5	7.96	9.53	8	2.05	1.04	0.03	Up
LOC122005929	XP_042417113.1	product=serine/threonine-protein kinase PCRK1-like isoform X3	PF07714(Protein tyrosine and serine/threonine kinase);PF00069(Protein kinase domain);	F8A24.12	PREDICTED: probable receptor-like protein kinase At5g47070 [Musa acuminata subsp. malaccensis]		4.56	3.47	3.08	3.7	8.79	7.89	7.33	8	2.12	1.09	0	Up
LOC122017707	XP_042431319.1	product=LRR receptor-like serine/threonine-protein kinase GSO1	PF13855(Leucine rich repeat);PF13516(Leucine Rich repeat);PF00069(Protein kinase domain);	T11A7.8	receptor-like protein kinase [Elaeis guineensis]		3.09	2.63	1.77	2.5	2.8	12.49	8.75	8.01	3.22	1.69	0.03	Up
LOC121998467	XP_042409345.1	product=protein TIFY 10a-like	PF06200(tify domain);PF09425(Jas motif);	P0616D06.125	PREDICTED: protein TIFY 10b-like [Musa acuminata subsp. malaccensis]		3.26	4.6	4.19	4.02	8.08	7.87	8.35	8.1	2.01	1	0.01	Up
LOC122043114	XP_042459522.1	product=putative 4-hydroxy-4-methyl-2-oxoglutarate aldolase 2	PF03737(Aldolase/RraA);	MQK4.18	PREDICTED: putative 4-hydroxy-4-methyl-2-oxoglutarate aldolase 2 [Musa acuminata subsp. malaccensis]		3.76	2.94	3.6	3.43	8.11	7	9.28	8.13	2.36	1.24	0	Up
LOC121977991	XP_042386321.1	product=UPF0481 protein At3g47200-like	PF03140(Plant protein of unknown function);	F13I12.250	hypothetical protein C4D60_Mb04t01690 [Musa balbisiana]		0.17	0.26	0.33	0.26	1.1	12.1	11.25	8.15	32.89	5.04	0	Up
LOC122046802	XP_042463618.1	product=elicitor-responsive protein 3-like	PF00168(C2 domain);	OsJ_014914	elicitor-responsive protein 3-like [Phoenix dactylifera]		3.25	4.09	4.37	3.9	7.84	6.44	10.19	8.16	2.09	1.07	0.04	Up
LOC122030908	XP_042445887.1	product=23 kDa jasmonate-induced protein-like	#N/A		jasmonate-induced protein [Striga asiatica]		0.14	0	0.14	0.09	2.93	6.66	14.92	8.17	93.57	6.55	0	Up
LOC122002991	XP_042414354.1	product=calmodulin-1-like	PF13499(EF-hand domain pair);	OsI_001286	PREDICTED: calmodulin-7-like isoform X2 [Nicotiana sylvestris]		2.08	4.5	4.38	3.65	10.01	7.45	7.08	8.18	2.22	1.15	0.04	Up
LOC122027665	XP_042442591.1	product=fasciclin-like arabinogalactan protein 2	PF02469(Fasciclin domain);	T20K18.80	PREDICTED: fasciclin-like arabinogalactan protein 2 [Musa acuminata subsp. malaccensis]		2.89	3.18	3.78	3.28	8.52	8.17	7.87	8.19	2.47	1.31	0	Up
LOC122052707	XP_042470313.1	product=auxin-responsive protein IAA1-like	PF02309(AUX/IAA family);	P0406H10.6-1	PREDICTED: auxin-responsive protein IAA1 isoform X2 [Musa acuminata subsp. malaccensis]		3.27	3.91	4.17	3.78	8.89	8.1	7.6	8.2	2.14	1.1	0	Up
LOC121967477	XP_042373672.1	product=auxin-responsive protein IAA1-like	PF02309(AUX/IAA family);	P0406H10.6-1	PREDICTED: auxin-responsive protein IAA1 isoform X2 [Musa acuminata subsp. malaccensis]		2.74	3.09	3.74	3.19	9.13	7.21	8.28	8.21	2.55	1.35	0	Up
LOC122022723	XP_042436727.1	product=inactive receptor-like serine/threonine-protein kinase At2g40270	PF13855(Leucine rich repeat);PF08263(Leucine rich repeat N-terminal domain);PF07714(Protein tyrosine and serine/threonine kinase);	F28A21.50	PREDICTED: inactive receptor-like serine/threonine-protein kinase At2g40270 isoform X2 [Musa acuminata subsp. malaccensis]		4.17	3.68	3.79	3.88	7.56	10.62	6.49	8.22	2.09	1.06	0	Up
LOC121992195	XP_042402331.1	product=serine/threonine-protein kinase-like protein CCR4	PF00069(Protein kinase domain);	MCA23.19	hypothetical protein C4D60_Mb05t01230 [Musa balbisiana]		1.94	2.96	3.02	2.64	4.45	10.96	9.28	8.23	3.15	1.66	0	Up
LOC122038118	XP_042453657.1	product=CTP synthase 1-like isoform X2	PF06418(CTP synthase N-terminus);PF00117(Glutamine amidotransferase class-I);	CAGL0F04433g	PREDICTED: CTP synthase 1-like isoform X1 [Musa acuminata subsp. malaccensis]		1.54	2.69	2.47	2.23	5.01	15.64	4.06	8.24	3.64	1.86	0.01	Up
LOC121981853	XP_042390539.1	product=uncharacterized protein LOC121981853	#N/A	T14P8.14	PREDICTED: pectinesterase 3-like [Musa acuminata subsp. malaccensis]		0.07	0.13	0.26	0.15	3.51	6.3	14.92	8.24	56.3	5.82	0	Up
LOC122019890	XP_042433422.1	product=probable xyloglucan endotransglucosylase/hydrolase protein 23	PF00722(Glycosyl hydrolases family 16);PF06955(Xyloglucan endo-transglycosylase (XET) C-terminus);	F14M19.90	hypothetical protein GW17_00048578 [Ensete ventricosum]		0.58	0.95	3.4	1.65	5.37	14.48	4.91	8.25	5	2.32	0.02	Up
LOC122053152	XP_042470997.1	product=rhamnogalacturonan I rhamnosyltransferase 1-like isoform X2	PF10250(GDP-fucose protein O-fucosyltransferase);	F14F8.120	PREDICTED: uncharacterized protein At1g04910 [Musa acuminata subsp. malaccensis]		3.79	3.04	3.59	3.47	4.56	13.16	7.03	8.25	2.36	1.24	0.05	Up
LOC121972087	XP_042379633.1	product=putative ABC transporter C family member 15 isoform X2	PF00664(ABC transporter transmembrane region);PF00005(ABC transporter);	MJG19.3	PREDICTED: putative ABC transporter C family member 15 [Musa acuminata subsp. malaccensis]		1.08	2.47	2.29	1.95	15.6	3.49	5.78	8.29	4.13	2.05	0	Up
LOC121981228	XP_042389583.1	product=sinapine esterase-like	PF00657(GDSL-like Lipase/Acylhydrolase);		PREDICTED: GDSL esterase/lipase At1g28650-like [Musa acuminata subsp. malaccensis]		3.43	4.38	3.04	3.62	10.22	9.79	4.88	8.3	2.23	1.16	0.02	Up
LOC122021374	XP_042435434.1	product=deoxyhypusine synthase isoform X7	PF01916(Deoxyhypusine synthase);	DHS	PREDICTED: deoxyhypusine synthase [Musa acuminata subsp. malaccensis]		3.42	4.88	3.77	4.02	9.05	9.7	6.17	8.31	2.03	1.02	0	Up
LOC122032863	XP_042448110.1	product=uncharacterized protein LOC122032863	#N/A		phytase [Striga asiatica]		0.15	0.1	1.53	0.6	17.83	3.4	3.7	8.31	13.4	3.74	0	Up
LOC122056535	XP_042474466.1	product=serine/threonine-protein kinase RIPK-like	PF07714(Protein tyrosine and serine/threonine kinase);	At2g05940	hypothetical protein C4D60_Mb03t01860 [Musa balbisiana]		1.5	2.31	2.76	2.19	9.69	11.06	4.27	8.34	3.72	1.89	0	Up
LOC122020137	XP_042433854.1	product=probable pectin methylesterase CGR2	#N/A	T16K5.70	hypothetical protein GW17_00035445 [Ensete ventricosum]		3.28	3.84	4.57	3.9	7.7	10.69	6.68	8.36	2.12	1.08	0.01	Up
LOC121981844	XP_042390534.1	product=cytochrome P450 93A3-like	PF00067(Cytochrome P450);	CYP93A3	PREDICTED: cytochrome P450 93A3-like [Musa acuminata subsp. malaccensis]		2.85	3.5	4.45	3.6	8.25	6.25	10.62	8.37	2.34	1.23	0.01	Up
LOC121970085	XP_042376444.1	product=uncharacterized protein LOC121970085	PF03087(Arabidopsis protein of unknown function);	OsI_033149	hypothetical protein BHE74_00003076 [Ensete ventricosum]		0.9	1.05	0.56	0.84	1.16	18.68	5.35	8.4	9.97	3.32	0	Up
LOC121971998	XP_042379498.1	product=ras-related protein RABA2a-like	PF00071(Ras family);	F21M12.2	hypothetical protein C4D60_Mb02t07570 [Musa balbisiana]		2.2	4.15	4.53	3.63	8.09	8.81	8.3	8.4	2.31	1.21	0.02	Up
LOC122051547	XP_042468667.1	product=ethylene-responsive transcription factor ERF003-like	PF00847(AP2 domain);	F21J6.103	ethylene-responsive transcription factor ERF003-like [Dendrobium catenatum]		0.57	0.95	0.62	0.72	8.6	6.5	10.15	8.42	11.75	3.56	0	Up
LOC122005397	XP_042416359.1	product=phosphatidylglycerophosphate phosphatase PTPMT2-like	PF00782(Dual specificity phosphatase, catalytic domain);	T20F21.13	PREDICTED: putative dual specificity protein phosphatase DSP8 isoform X1 [Musa acuminata subsp. malaccensis]		2.06	2.44	4.13	2.88	5.59	10.31	9.48	8.46	2.96	1.57	0	Up
LOC121976716	XP_042384951.1	product=calmodulin-like	PF13499(EF-hand domain pair);	CAM72	calmodulin 2 [Codonopsis lanceolata]		0.65	1.43	1.77	1.28	3.32	10.86	11.26	8.48	6.77	2.76	0	Up
LOC121970409	XP_042377061.1	product=microtubule-associated protein 70-2-like isoform X3	PF07058(Microtubule-associated protein 70);	dl4645c	hypothetical protein C4D60_Mb07t00780 [Musa balbisiana]		0.32	0.18	0.11	0.2	7.51	8.05	9.91	8.49	41.88	5.39	0	Up
LOC122027045	XP_042441780.1	product=abscisic acid receptor PYL4-like	PF10604(Polyketide cyclase / dehydrase and lipid transport);	T19C21.20	hypothetical protein GW17_00009841 [Ensete ventricosum]		0.24	2.76	2.63	1.87	4.28	8.29	12.99	8.52	4.71	2.24	0.04	Up
LOC122052110	XP_042469456.1	product=uncharacterized protein LOC122052110 isoform X2	#N/A	F13O11.10	protein ILITYHIA-like [Papaver somniferum]		3.85	3.65	3.94	3.81	11.09	5.58	8.91	8.53	2.21	1.14	0.01	Up
LOC121969373	XP_042375382.1	product=heavy metal-associated isoprenylated plant protein 47-like isoform X2	#N/A	PIK-1	PREDICTED: uncharacterized protein LOC103977867 [Musa acuminata subsp. malaccensis]		0.51	0.88	0.76	0.72	1.44	9.32	14.85	8.54	12.36	3.63	0	Up
LOC122036738	XP_042452077.1	product=protein REDUCED WALL ACETYLATION 2-like	PF07779(10 TM Acyl Transferase domain found in Cas1p);	F5E6.12	hypothetical protein C4D60_Mb01t07280 [Musa balbisiana]		2.08	2.14	2.13	2.12	10.08	6.98	8.64	8.57	4	2	0	Up
LOC122048399	XP_042465906.1	product=monothiol glutaredoxin-S9-like	PF00462(Glutaredoxin);	F3M18.8	hypothetical protein C4D60_Mb06t27870 [Musa balbisiana]		1.79	1.38	1.78	1.65	1.18	8.68	15.94	8.6	5.43	2.44	0.04	Up
LOC121977021	XP_042385430.1	product=ras-related protein RABA2a-like	PF00071(Ras family);	F21M12.2	hypothetical protein C4D60_Mb02t07570 [Musa balbisiana]		3.02	4.88	3.16	3.68	10.36	8.19	7.25	8.6	2.3	1.2	0.01	Up
LOC122001903	XP_042412820.1	product=peptide-N4-(N-acetyl-beta-glucosaminyl)asparagine amidase A-like	PF12222(Peptide N-acetyl-beta-D-glucosaminyl asparaginase amidase A);		hypothetical protein C4D60_Mb08t21620 [Musa balbisiana]		2.19	2.12	2.14	2.15	9.37	8.72	7.76	8.62	3.95	1.98	0	Up
LOC122029461	XP_042444385.1	product=uncharacterized protein LOC122029461	PF12146(Serine aminopeptidase, S33);		PREDICTED: uncharacterized protein LOC103993570 isoform X1 [Musa acuminata subsp. malaccensis]		3.79	4.77	4.43	4.33	7.05	8.36	10.46	8.63	2	1	0.01	Up
LOC122008787	XP_042420562.1	product=protein BONZAI 3-like isoform X2	PF00168(C2 domain);PF07002(Copine);	F7G19.25	PREDICTED: protein BONZAI 3 isoform X1 [Musa acuminata subsp. malaccensis]		3.13	3.92	5.25	4.1	8.43	9.2	8.26	8.63	2.09	1.07	0	Up
LOC122035738	XP_042450780.1	product=probable galacturonosyltransferase 10 isoform X2	PF01501(Glycosyl transferase family 8);	F5H14.44	hypothetical protein C4D60_Mb06t19340 [Musa balbisiana]		2.17	3.07	4.41	3.22	9.55	9.3	7.17	8.67	2.66	1.41	0	Up
LOC121984182	XP_042392931.1	product=AAA-ATPase At3g50940-like	PF00004(ATPase family associated with various cellular activities (AAA));PF14363(Domain associated at C-terminal with AAA);	F18B3.210	protein HYPER-SENSITIVITY-RELATED 4 [Phoenix dactylifera]		3.55	2.17	1.21	2.31	7.28	10.56	8.2	8.68	3.69	1.88	0	Up
LOC121985046	XP_042394227.1	product=uncharacterized protein At1g01500-like	#N/A	F22L4.17	hypothetical protein C4D60_Mb04t01360 [Musa balbisiana]		3.79	3.45	1.72	2.99	14.95	7.36	3.76	8.69	2.76	1.47	0.04	Up
LOC121977210	XP_042385735.1	product=SNF1-related protein kinase regulatory subunit beta-2-like isoform X5	PF04739(5'-AMP-activated protein kinase beta subunit, interaction domain);PF16561(Glycogen recognition site of AMP-activated protein kinase);	dl4210w	PREDICTED: SNF1-related protein kinase regulatory subunit beta-2 [Musa acuminata subsp. malaccensis]		3.09	3.06	3.12	3.09	9.07	7.88	9.19	8.72	2.8	1.48	0	Up
LOC122016300	XP_042429483.1	product=mitochondrial pyruvate carrier 1-like isoform X3	PF03650(Mitochondrial pyruvate carriers);	F28I16.240	PREDICTED: mitochondrial pyruvate carrier 1-like [Nelumbo nucifera]		3.8	3.15	3.13	3.36	7.13	6.14	12.88	8.72	2.62	1.39	0.02	Up
LOC122034539	XP_042449765.1	product=NDR1/HIN1-like protein 1	PF03168(Late embryogenesis abundant protein);	F11F19.13	PREDICTED: NDR1/HIN1-like protein 12 [Musa acuminata subsp. malaccensis]		0.48	0.08	0.55	0.37	2.68	11.68	11.8	8.72	24.14	4.59	0	Up
LOC122030385	XP_042445529.1	product=NAC domain-containing protein 68-like	PF02365(No apical meristem (NAM) protein);	B1148D12.1	hypothetical protein C4D60_Mb07t05640 [Musa balbisiana]		1.94	2.24	1.92	2.03	4.89	10.25	11.12	8.75	4.36	2.12	0	Up
LOC121984059	XP_042392757.1	product=extra-large guanine nucleotide-binding protein 1-like	PF00503(G-protein alpha subunit);	F26B6.11	PREDICTED: extra-large guanine nucleotide-binding protein 1-like [Musa acuminata subsp. malaccensis]		2.14	2.26	3.47	2.63	3.54	14.01	8.77	8.77	3.37	1.75	0.01	Up
LOC121985773	XP_042395339.1	product=jasmonoyl--L-amino acid synthetase GH3.5-like	PF03321(GH3 auxin-responsive promoter);	OsJ_19714	hypothetical protein C4D60_Mb07t02930 [Musa balbisiana]		2.53	2.29	1.03	1.95	8.59	10.13	7.6	8.77	4.42	2.15	0	Up
LOC121969509	XP_042375586.1	product=L-type lectin-domain containing receptor kinase SIT2-like	PF00069(Protein kinase domain);PF00139(Legume lectin domain);	OsJ_15568	hypothetical protein C4D60_Mb09t09070 [Musa balbisiana]		3.93	3.95	3.64	3.84	5.85	12.77	7.85	8.82	2.28	1.19	0.02	Up
LOC122054233	XP_042471980.1	product=cysteine proteinase inhibitor A-like	PF16845(Aspartic acid proteinase inhibitor);	MQC3.31	hypothetical protein C4D60_Mb06t00650 [Musa balbisiana]		3.58	4	2.17	3.25	7.43	9.23	9.83	8.83	2.71	1.44	0.01	Up
LOC122046766	XP_042463558.1	product=probable cellulose synthase A catalytic subunit 8 [UDP-forming] isoform X2	PF03552(Cellulose synthase);	OJ1136_A05.10	hypothetical protein C4D60_Mb09t17980 [Musa balbisiana]		2.17	2.87	4.37	3.14	4.89	14.98	6.65	8.84	2.81	1.49	0.02	Up
LOC121975331	XP_042382849.1	product=1%2C4-alpha-glucan-branching enzyme 2-2%2C chloroplastic/amyloplastic-like	PF00128(Alpha amylase, catalytic domain);PF02806(Alpha amylase, C-terminal all-beta domain);PF02922(Carbohydrate-binding module 48 (Isoamylase N-terminal domain));	SBEI	PREDICTED: 1,4-alpha-glucan-branching enzyme 2-2, chloroplastic/amyloplastic-like [Musa acuminata subsp. malaccensis]		4.01	3.96	2.49	3.49	12.7	9.01	4.83	8.85	2.44	1.29	0.01	Up
LOC122010407	XP_042422870.1	product=phospholipase A1-IIdelta-like	PF01764(Lipase (class 3));	F14N22.2	PREDICTED: phospholipase A1-II 5-like [Musa acuminata subsp. malaccensis]		0.19	1.12	0.28	0.53	1.22	12.46	12.96	8.88	17.27	4.11	0	Up
LOC122031154	XP_042446244.1	product=casein kinase 1-like protein 2 isoform X7	PF00069(Protein kinase domain);	F28P22.10	hypothetical protein C4D60_Mb04t08790 [Musa balbisiana]		3.08	2.65	4.51	3.42	12.59	9.82	4.28	8.9	2.52	1.33	0.02	Up
LOC122038804	XP_042454679.1	product=zinc finger protein CONSTANS-LIKE 16-like	PF06203(CCT motif);PF00643(B-box zinc finger);	F2J7.10	PREDICTED: zinc finger protein CONSTANS-LIKE 16-like [Musa acuminata subsp. malaccensis]		0.72	1.14	2.32	1.39	10.01	9.39	7.35	8.92	6.34	2.66	0	Up
LOC121989567	XP_042399621.1	product=putative disease resistance protein RGA3	PF00931(NB-ARC domain);PF18052(Rx N-terminal domain);	177O13.36	PREDICTED: putative disease resistance protein RGA1 [Musa acuminata subsp. malaccensis]		2.52	2.1	3.75	2.79	6.19	12.24	8.42	8.95	3.21	1.68	0	Up
LOC121968231	XP_042374625.1	product=transcription factor bHLH150-like	#N/A	T12M4.4	hypothetical protein GW17_00000949 [Ensete ventricosum]		0.89	1.35	3.52	1.92	3.43	6.79	16.74	8.99	4.9	2.29	0.03	Up
LOC121982102	XP_042390944.1	product=cytochrome P450 94A1-like	PF00067(Cytochrome P450);	VAGH111	PREDICTED: cytochrome P450 94A1-like [Musa acuminata subsp. malaccensis]		1.78	3.67	4.71	3.38	7.63	8.54	10.84	9	2.69	1.43	0.01	Up
LOC122016402	XP_042429618.1	product=uncharacterized protein LOC122016402	PF14009(PADRE domain);		hypothetical protein BHE74_00008048 [Ensete ventricosum]		1.38	1.12	3.41	1.97	2.19	16.67	8.16	9.01	4.63	2.21	0.03	Up
LOC122015498	XP_042428351.1	product=uncharacterized protein LOC122015498	#N/A		PREDICTED: uncharacterized protein LOC103976656 [Musa acuminata subsp. malaccensis]		2.92	1.21	3.95	2.69	6.98	9.22	10.86	9.02	3.36	1.75	0.01	Up
LOC121992031	XP_042402077.1	product=wall-associated receptor kinase 2-like	PF00069(Protein kinase domain);	F16F4.9	PREDICTED: wall-associated receptor kinase 5-like [Musa acuminata subsp. malaccensis]		3.16	2.81	2.62	2.86	3.92	11.87	11.31	9.03	3.19	1.67	0.01	Up
LOC121975085	XP_042382413.1	product=3-ketoacyl-CoA thiolase 2%2C peroxisomal-like isoform X2	PF00108(Thiolase, N-terminal domain);PF02803(Thiolase, C-terminal domain);	F25I18.11	PREDICTED: 3-ketoacyl-CoA thiolase 2, peroxisomal-like [Musa acuminata subsp. malaccensis]		2.48	2.49	1.69	2.22	2.54	16.88	7.68	9.03	4.07	2.02	0.01	Up
LOC122032791	XP_042448042.1	product=zinc finger AN1 domain-containing stress-associated protein 12-like	PF01428(AN1-like Zinc finger);	T19D11.2	hypothetical protein GW17_00044801, partial [Ensete ventricosum]		3.28	1.47	4.4	3.05	5.43	10.2	11.51	9.05	2.99	1.58	0.03	Up
LOC122041100	XP_042456615.1	product=NAC domain-containing protein 83-like	PF02365(No apical meristem (NAM) protein);	T19L5.140	hypothetical protein C4D60_Mb03t19460 [Musa balbisiana]		2.74	3.49	2.78	3	7.77	9.93	9.49	9.07	3.01	1.59	0	Up
LOC122055464	XP_042472853.1	product=putative wall-associated receptor kinase-like 16	PF07714(Protein tyrosine and serine/threonine kinase);PF13947(Wall-associated receptor kinase galacturonan-binding);	F16F4.8	wall-associated receptor kinase 2-like [Ananas comosus]		0.88	1.38	0.81	1.02	2.91	10.41	13.97	9.1	9.12	3.19	0	Up
LOC122050794	XP_042467605.1	product=ethylene-responsive transcription factor RAP2-13-like	PF00847(AP2 domain);	F5H14.15	ethylene-responsive transcription factor ERF053-like [Dendrobium catenatum]		2.34	4.15	2.27	2.92	7.14	6.15	14.08	9.12	3.18	1.67	0.01	Up
LOC121975763	XP_042383537.1	product=protein spinster homolog 3-like	PF07690(Major Facilitator Superfamily);		hypothetical protein C4D60_Mb05t19450 [Musa balbisiana]		3.86	3.03	3.23	3.37	4.36	11.34	11.68	9.13	2.73	1.45	0.02	Up
LOC122041487	XP_042457120.1	product=calcium-dependent protein kinase 12-like	PF00069(Protein kinase domain);PF13499(EF-hand domain pair);	OsJ_15768	calcium-dependent protein kinase [Musa acuminata AAA Group]		4.5	2.21	5.41	4.04	12.16	7.26	7.98	9.13	2.21	1.15	0.04	Up
LOC121974494	XP_042381522.1	product=heavy metal-associated isoprenylated plant protein 47-like isoform X2	#N/A	PIK-1	PREDICTED: uncharacterized protein LOC103977867 [Musa acuminata subsp. malaccensis]		0	0.13	0	0.04	1.06	15.38	11.13	9.19	203.52	7.67	0	Up
LOC122038697	XP_042454516.1	product=phenylcoumaran benzylic ether reductase Pyrc5-like	PF05368(NmrA-like family);	PYRC5	isoflavone reductase-like protein isoform X1 [Ananas comosus]		1.45	1.19	3.01	1.88	4.84	14.9	7.87	9.21	4.9	2.29	0	Up
LOC122002488	XP_042413613.1	product=PTI1-like tyrosine-protein kinase At3g15890 isoform X3	PF07714(Protein tyrosine and serine/threonine kinase);	MVC8.1	PREDICTED: PTI1-like tyrosine-protein kinase At3g15890 [Musa acuminata subsp. malaccensis]		0.57	2.78	3.22	2.19	11.1	8.85	7.73	9.23	4.19	2.07	0	Up
LOC122037378	XP_042452764.1	product=late embryogenesis abundant protein Lea5-like	PF03242(Late embryogenesis abundant protein);		late embryogenesis abundant protein Lea5 isoform X1 [Elaeis guineensis]		1.89	1.19	2.28	1.78	4.49	12.39	10.84	9.24	5.22	2.39	0	Up
LOC122012357	XP_042424838.1	product=pectinesterase inhibitor 9-like	PF04043(Plant invertase/pectin methylesterase inhibitor);	F23N19.14	hypothetical protein GW17_00048144 [Ensete ventricosum]		2.78	2.02	4.49	3.09	7.96	6.6	13.22	9.26	3.03	1.6	0.02	Up
LOC121980937	XP_042389152.1	product=transcription factor MYBS1-like	PF00249(Myb-like DNA-binding domain);	OJ1005_B10.31	PREDICTED: transcription factor DIVARICATA-like [Musa acuminata subsp. malaccensis]		3.78	2.97	2.25	3	9.64	7.15	11.23	9.34	3.09	1.63	0	Up
LOC122040077	XP_042455377.1	product=ethylene-responsive transcription factor ERF024-like	PF00847(AP2 domain);	F16M19.1	hypothetical protein BHM03_00004842 [Ensete ventricosum]		0	0.46	1.13	0.53	0.97	19.11	7.94	9.34	18.01	4.17	0	Up
LOC122001214	XP_042411779.1	product=uncharacterized protein LOC122001214	#N/A				0.33	1.49	0.43	0.75	12.58	5.82	9.66	9.35	12.33	3.62	0	Up
LOC122038813	XP_042454688.1	product=RING-H2 finger protein ATL52-like	PF13639(Ring finger domain);	T9N14.22	PREDICTED: RING-H2 finger protein ATL52-like [Musa acuminata subsp. malaccensis]		2.51	3.74	2.86	3.04	5.53	11.89	10.73	9.38	3.11	1.64	0	Up
LOC122046578	XP_042463279.1	product=L-ascorbate oxidase homolog	PF07732(Multicopper oxidase);PF07731(Multicopper oxidase);PF00394(Multicopper oxidase);		hypothetical protein C4D60_Mb09t21470 [Musa balbisiana]		1.2	2.19	4.27	2.55	10.58	11.83	5.79	9.4	3.63	1.86	0	Up
LOC122042235	XP_042458182.1	product=probable cellulose synthase A catalytic subunit 8 [UDP-forming] isoform X2	PF03552(Cellulose synthase);	OsI_013509	hypothetical protein C4D60_Mb09t17980 [Musa balbisiana]		3.34	2.89	4.37	3.54	4.68	16.22	7.32	9.41	2.65	1.41	0.03	Up
LOC122005208	XP_042416092.1	product=thioredoxin 1-like	PF00085(Thioredoxin);	OsJ_07676	PREDICTED: uncharacterized protein LOC103972024 isoform X1 [Musa acuminata subsp. malaccensis]		2.29	1.97	2.13	2.13	8.94	7.49	11.83	9.42	4.43	2.15	0	Up
LOC121976190	XP_042384188.1	product=scarecrow-like protein 9	PF03514(GRAS domain family);	F13M22.15	hypothetical protein GW17_00012373 [Ensete ventricosum]		4.02	3.53	2.2	3.25	9.17	8.4	10.78	9.45	2.89	1.53	0	Up
LOC121989470	XP_042399478.1	product=protein IRON-RELATED TRANSCRIPTION FACTOR 2-like	PF00010(Helix-loop-helix DNA-binding domain);	OsI_05230	hypothetical protein C4D60_Mb10t26540 [Musa balbisiana]		0.86	0.97	0.49	0.77	17.09	5.54	5.78	9.47	11.74	3.55	0	Up
LOC122031998	XP_042447172.1	product=uncharacterized protein LOC122031998	#N/A		phytase [Striga asiatica]		0	0	0.1	0.03	19.13	4.9	4.76	9.6	276.42	8.11	0	Up
LOC121968268	XP_042374649.1	product=transmembrane protein 45A-like	PF04819(Family of unknown function (DUF716));		transmembrane protein 45A [Phoenix dactylifera]		0	0.19	0	0.06	15.78	6.83	6.27	9.63	142.46	7.15	0	Up
LOC122051315	XP_042468311.1	product=glycolipid transfer protein 3-like isoform X2	PF08718(Glycolipid transfer protein (GLTP));	MXL8.12	PREDICTED: glycolipid transfer protein 3 [Musa acuminata subsp. malaccensis]		4.02	4.17	5.9	4.7	9.11	7.32	12.5	9.65	2.06	1.05	0.05	Up
LOC121985143	XP_042394367.1	product=guanylate kinase 1-like	PF00625(Guanylate kinase);	Os12g0515600	PREDICTED: guanylate kinase 1-like [Musa acuminata subsp. malaccensis]		1.59	2.71	3	2.43	9.54	11.07	8.37	9.66	3.94	1.98	0	Up
LOC121983254	XP_042392139.1	product=thioredoxin H1-like	PF00085(Thioredoxin);	F24M12.70	thioredoxin H1 [Elaeis guineensis]		0.66	1.94	2.61	1.74	16.76	5.76	6.48	9.67	5.42	2.44	0	Up
LOC122041490	XP_042457123.1	product=probable cinnamyl alcohol dehydrogenase 6	PF00107(Zinc-binding dehydrogenase);PF08240(Alcohol dehydrogenase GroES-like domain);	OSJNBa0065B15.8	hypothetical protein C4D60_Mb05t06460 [Musa balbisiana]		4.31	3.39	2.59	3.43	9.59	13.79	5.63	9.67	2.74	1.46	0.01	Up
LOC122000279	XP_042410671.1	product=heavy metal-associated isoprenylated plant protein 16-like	#N/A		PREDICTED: uncharacterized protein LOC103980998 [Musa acuminata subsp. malaccensis]		0.45	0.33	2.01	0.93	2.41	14.18	12.44	9.68	10.73	3.42	0	Up
LOC121971195	XP_042378276.1	product=ethylene-response factor C3-like	PF00847(AP2 domain);	Solyc09g066360	hypothetical protein B296_00000330 [Ensete ventricosum]		0.48	0.71	0	0.39	1.56	4.97	22.58	9.7	25.88	4.69	0.04	Up
LOC121976696	XP_042384914.1	product=NAC domain-containing protein 83-like isoform X2	PF02365(No apical meristem (NAM) protein);	T19L5.140	PREDICTED: NAC domain-containing protein 83-like [Musa acuminata subsp. malaccensis]		1.38	2.47	3.63	2.49	12.24	9.57	7.3	9.7	3.83	1.94	0	Up
LOC122005558	XP_042416569.1	product=probable isoaspartyl peptidase/L-asparaginase 2	PF01112(Asparaginase);	MSL1.19	hypothetical protein C4D60_Mb08t19510 [Musa balbisiana]		0.55	0.06	0.79	0.47	23.98	4.12	1.04	9.71	19.19	4.26	0	Up
LOC122016207	XP_042429371.1	product=protein GLUTAMINE DUMPER 2-like	#N/A	MRI1.4	hypothetical protein GW17_00022882 [Ensete ventricosum]		2.12	2.87	2.61	2.53	3.41	8.79	16.94	9.71	3.97	1.99	0.02	Up
LOC122055767	XP_042473312.1	product=glycolipid transfer protein 3-like	PF08718(Glycolipid transfer protein (GLTP));	MXL8.12	PREDICTED: glycolipid transfer protein 3 [Musa acuminata subsp. malaccensis]		1.01	2.1	3.41	2.17	8.36	8.29	12.53	9.72	4.54	2.18	0	Up
LOC122040540	XP_042455823.1	product=uncharacterized protein LOC122040540	#N/A		PREDICTED: uncharacterized protein LOC103984445 [Musa acuminata subsp. malaccensis]		3.09	4.35	5.42	4.29	8.76	10.09	10.33	9.73	2.27	1.18	0.01	Up
LOC122056388	XP_042474252.1	product=trihelix transcription factor GT-3a-like	PF13837(Myb/SANT-like DNA-binding domain);	F16M14.18	hypothetical protein C4D60_Mb10t07590 [Musa balbisiana]		3.13	3.32	2.77	3.07	2.57	11.43	15.21	9.74	3.26	1.7	0.05	Up
LOC121977811	XP_042386166.1	product=uncharacterized protein LOC121977811	#N/A		PREDICTED: uncharacterized protein LOC103992216 [Musa acuminata subsp. malaccensis]		2.89	3.67	3.47	3.34	7.17	13.62	8.43	9.74	2.9	1.53	0.01	Up
LOC121995678	XP_042405351.1	product=zinc finger AN1 and C2H2 domain-containing stress-associated protein 16-like	PF01428(AN1-like Zinc finger);	OJ1019_E02.22	hypothetical protein C4D60_Mb07t21360 [Musa balbisiana]		2.55	2.15	2.99	2.57	2.2	12.8	14.23	9.74	3.9	1.96	0.03	Up
LOC122048766	XP_042466224.1	product=uncharacterized protein LOC122048766	PF06108(Protein of unknown function (DUF952));		PREDICTED: uncharacterized protein LOC103987219 [Musa acuminata subsp. malaccensis]		2.44	5.46	3.1	3.67	6.3	13.08	9.85	9.74	2.67	1.42	0.04	Up
LOC121994086	XP_042404184.1	product=probable calcium-binding protein CML14	PF13499(EF-hand domain pair);	OJ1126_B10.8	PREDICTED: probable calcium-binding protein CML14 [Musa acuminata subsp. malaccensis]		2.98	2.04	3.77	2.93	3.42	9.59	16.24	9.75	3.43	1.78	0.05	Up
LOC122026520	XP_042441192.1	product=putative disease resistance RPP13-like protein 1	PF00931(NB-ARC domain);PF18052(Rx N-terminal domain);	MOA2.9	PREDICTED: putative disease resistance protein RGA3 [Musa acuminata subsp. malaccensis]		4.15	4.37	5.8	4.77	6.99	12.76	9.55	9.77	2.05	1.03	0.02	Up
LOC122029421	XP_042444333.1	product=probable protein S-acyltransferase 22 isoform X2	PF01529(DHHC palmitoyltransferase);	F10D13.9	PREDICTED: probable protein S-acyltransferase 22 [Musa acuminata subsp. malaccensis]		4.15	3.95	5	4.37	9.84	9.36	10.11	9.77	2.22	1.15	0	Up
LOC121991906	XP_042401920.1	product=transcription factor PCF2-like	PF03634(TCP family transcription factor);	OsI_029094	hypothetical protein C4D60_Mb03t11660 [Musa balbisiana]		3.99	3.46	4.47	3.97	10.17	7.15	12.05	9.79	2.46	1.3	0	Up
LOC122022386	XP_042436295.1	product=1-aminocyclopropane-1-carboxylate oxidase-like	PF03171(2OG-Fe(II) oxygenase superfamily);PF14226(non-haem dioxygenase in morphine synthesis N-terminal);	MAO1B	PREDICTED: 1-aminocyclopropane-1-carboxylate oxidase-like [Musa acuminata subsp. malaccensis]		0	0.1	0.26	0.12	2.03	21.36	6.29	9.89	82.87	6.37	0	Up
LOC122024635	XP_042439224.1	product=small polypeptide DEVIL 11-like	PF08137(DVL family);		hypothetical protein B296_00040649, partial [Ensete ventricosum]		2.27	2.52	3	2.59	11.45	5.78	12.67	9.96	3.84	1.94	0	Up
LOC122053217	XP_042471095.1	product=bZIP transcription factor 44-like	PF00170(bZIP transcription factor);	T12C14.120	hypothetical protein C4D60_Mb01t03380 [Musa balbisiana]		1.23	2.04	1.79	1.69	10.53	10.69	8.84	10.02	5.88	2.55	0	Up
LOC122030595	XP_042445735.1	product=cytochrome c oxidase-assembly factor COX23%2C mitochondrial-like	#N/A		hypothetical protein C4D60_Mb01t22950 [Musa balbisiana]		4.88	4.38	3.74	4.33	8.14	11.34	10.59	10.03	2.3	1.2	0.03	Up
LOC122015785	XP_042428751.1	product=FCS-Like Zinc finger 3-like	PF04570(zinc-finger of the FCS-type, C2-C2);	F16B22.16	PREDICTED: uncharacterized protein LOC103994594 isoform X1 [Musa acuminata subsp. malaccensis]		2.97	4.47	4.72	4.06	10.97	11.1	8.02	10.03	2.44	1.29	0	Up
LOC121986241	XP_042396038.1	product=uncharacterized protein LOC121986241	PF13266(Protein of unknown function (DUF4057));		hypothetical protein C4D60_Mb05t12390 [Musa balbisiana]		0.07	1.86	1.09	1.01	11.22	7.13	11.74	10.03	10.04	3.33	0	Up
LOC122052499	XP_042469980.1	product=probable beta-1%2C3-galactosyltransferase 2 isoform X2	PF13334(Domain of unknown function (DUF4094));PF01762(Galactosyltransferase);	YUP8H12.22	hypothetical protein C4D60_Mb07t28350 [Musa balbisiana]		3.02	4.46	6.62	4.7	11.05	10.51	8.74	10.1	2.13	1.09	0.01	Up
LOC122041823	XP_042457585.1	product=patatin-like protein 3	#N/A	OsI_24874	PREDICTED: patatin-like protein 3 [Musa acuminata subsp. malaccensis]		0.25	0.78	3.32	1.45	4.71	11.61	13.99	10.1	7.22	2.85	0.01	Up
LOC121987123	XP_042396956.1	product=uncharacterized protein LOC121987123	PF03087(Arabidopsis protein of unknown function);		hypothetical protein C4D60_Mb07t10090 [Musa balbisiana]		1.06	2.25	1.67	1.66	8.05	9.55	12.79	10.13	6.16	2.62	0	Up
LOC121987758	XP_042397426.1	product=protein RADIALIS-like 3	PF00249(Myb-like DNA-binding domain);	AP22.24	hypothetical protein GW17_00054696 [Ensete ventricosum]		0.49	0.1	0.2	0.26	19.24	4.64	6.52	10.13	36.86	5.2	0	Up
LOC122032064	XP_042447251.1	product=scarecrow-like protein 15	PF03514(GRAS domain family);	C7A10.650	PREDICTED: scarecrow-like protein 15 isoform X1 [Musa acuminata subsp. malaccensis]		2.67	4.63	6.02	4.44	12.22	9.7	8.49	10.14	2.26	1.17	0.01	Up
LOC122024173	XP_042438664.1	product=uncharacterized protein LOC122024173	PF15365(Proline-rich nuclear receptor coactivator motif);		PREDICTED: uncharacterized protein LOC103986497 [Musa acuminata subsp. malaccensis]		2.84	2.56	3.94	3.11	5.7	17.7	7.14	10.18	3.25	1.7	0.03	Up
LOC122008396	XP_042420046.1	product=ABC transporter G family member 36-like isoform X2	PF00005(ABC transporter);PF01061(ABC-2 type transporter);PF08370(Plant PDR ABC transporter associated);PF19055(ABC-2 type transporter);PF14510(ABC-transporter N-terminal);	P0410E03.7	PREDICTED: ABC transporter G family member 36-like isoform X2 [Musa acuminata subsp. malaccensis]		1.06	1.55	0.89	1.17	11.77	15.22	3.65	10.21	8.45	3.08	0	Up
LOC122034434	XP_042449617.1	product=zinc finger protein ZAT10-like	PF13912(C2H2-type zinc finger);	T22C5.18	zinc finger protein ZAT10 [Phoenix dactylifera]		0	0.33	0.22	0.18	3.33	16.81	10.59	10.25	56.41	5.82	0	Up
LOC122038680	XP_042454486.1	product=transcription factor ILI3-like	PF00010(Helix-loop-helix DNA-binding domain);	OsJ_08379	PREDICTED: transcription factor ILI3-like [Musa acuminata subsp. malaccensis]		0.32	0.41	0.52	0.42	13.03	7.34	10.39	10.26	24.32	4.6	0	Up
LOC121995564	XP_042405219.1	product=meiosis regulator and mRNA stability factor 1-like	PF01936(NYN domain);		PREDICTED: uncharacterized protein LOC103970413 [Musa acuminata subsp. malaccensis]		3.54	4.03	4.21	3.93	6.06	14.93	9.87	10.28	2.62	1.39	0.01	Up
LOC122033631	XP_042448631.1	product=formin-like protein 8	PF02181(Formin Homology 2 Domain);	Os03g0204100	hypothetical protein C4D60_Mb07t01290 [Musa balbisiana]		3.29	2.72	3.64	3.22	6.32	14.57	10.01	10.3	3.19	1.68	0	Up
LOC121971733	XP_042379078.1	product=polyol transporter 5-like	PF00083(Sugar (and other) transporter);	MVE11.10	PREDICTED: putative polyol transporter 1 [Musa acuminata subsp. malaccensis]		1.82	2.72	4.29	2.94	10.49	13.25	7.39	10.38	3.48	1.8	0	Up
LOC121977128	XP_042385611.1	product=E3 ubiquitin-protein ligase RNF170-like isoform X2	PF06803(Protein of unknown function (DUF1232));		PREDICTED: E3 ubiquitin-protein ligase RNF170-like [Musa acuminata subsp. malaccensis]		3.09	3.93	3.7	3.57	6.19	14.93	10.04	10.39	2.91	1.54	0.01	Up
LOC122009679	XP_042421872.1	product=probable protein phosphatase 2C 32	PF00481(Protein phosphatase 2C);	T7M7.17	hypothetical protein C4D60_Mb07t13840 [Musa balbisiana]		2.42	1.62	4.48	2.84	5.56	17.17	8.47	10.4	3.66	1.87	0.01	Up
LOC122052468	XP_042469936.1	product=F-box protein At5g46170-like	#N/A	MCL19.23	PREDICTED: F-box protein At5g46170-like [Musa acuminata subsp. malaccensis]		3.7	6.05	4.69	4.81	14.17	8.79	8.34	10.43	2.12	1.09	0.01	Up
LOC122001098	XP_042411612.1	product=pathogenesis-related genes transcriptional activator PTI5-like	PF00847(AP2 domain);	PTI5	hypothetical protein BHM03_00055422, partial [Ensete ventricosum]		3.46	3.31	1.79	2.86	4.27	9.78	17.26	10.44	3.74	1.9	0.02	Up
LOC122045132	XP_042461143.1	product=probable 1-deoxy-D-xylulose-5-phosphate synthase 2%2C chloroplastic	PF13292(1-deoxy-D-xylulose-5-phosphate synthase);PF02780(Transketolase, C-terminal domain);PF02779(Transketolase, pyrimidine binding domain);	OsJ_23394	PREDICTED: probable 1-deoxy-D-xylulose-5-phosphate synthase 2, chloroplastic [Musa acuminata subsp. malaccensis]		2.3	2.96	4.18	3.15	4.77	15.98	10.56	10.44	3.35	1.74	0.01	Up
LOC121998046	XP_042408707.1	product=brassinosteroid-responsive RING protein 1-like	PF13639(Ring finger domain);	F2A19.60	PREDICTED: E3 ubiquitin-protein ligase RHA1B-like [Musa acuminata subsp. malaccensis]		2.65	3.13	4.98	3.58	12.3	9.28	9.75	10.44	2.88	1.53	0	Up
LOC121971467	XP_042378682.1	product=scarecrow-like protein 9	PF03514(GRAS domain family);	F22G5.9	hypothetical protein GW17_00012373 [Ensete ventricosum]		3.46	5.38	3.26	4.03	11.01	8.94	11.38	10.45	2.58	1.37	0	Up
LOC122009338	XP_042421390.1	product=remorin-like	PF03763(Remorin, C-terminal region);		unknown [Lotus japonicus]		2.1	2.47	4.7	3.09	13.35	6.04	12.07	10.49	3.38	1.76	0.01	Up
LOC121998006	XP_042408651.1	product=probable protein phosphatase 2C 78	PF00481(Protein phosphatase 2C);	Os12g0580900	PREDICTED: probable protein phosphatase 2C 78 [Musa acuminata subsp. malaccensis]		3.69	3.62	3.4	3.57	5.62	15.03	10.91	10.52	2.96	1.56	0	Up
LOC122015634	XP_042428567.1	product=NAC domain-containing protein 90-like	PF02365(No apical meristem (NAM) protein);	MWD9.18	PREDICTED: NAC domain-containing protein 90-like [Musa acuminata subsp. malaccensis]		1.55	2.82	2.31	2.23	6.12	17.53	8.06	10.57	4.73	2.24	0	Up
LOC121977919	XP_042386257.1	product=uncharacterized protein LOC121977919	PF03208(PRA1 family protein);		PREDICTED: PRA1 family protein B2-like [Musa acuminata subsp. malaccensis]		4.76	2.58	4.43	3.92	5.55	11.06	15.13	10.58	2.74	1.45	0.05	Up
LOC122043306	XP_042459811.1	product=uncharacterized protein LOC122043306 isoform X2	#N/A	K2A11.6	PREDICTED: uncharacterized protein LOC103989668 [Musa acuminata subsp. malaccensis]		1.75	2.16	3.82	2.58	5.77	18.38	7.6	10.58	4.09	2.03	0	Up
LOC122012695	XP_042425248.1	product=fimbrin-5-like	PF00307(Calponin homology (CH) domain);	MXH1.5	hypothetical protein C4D60_Mb06t04740 [Musa balbisiana]		3.2	4.4	4.72	4.11	12.27	11.25	8.27	10.6	2.54	1.34	0	Up
LOC121983987	XP_042392657.1	product=RNA exonuclease 4-like	PF00929(Exonuclease);	YOL080C	PREDICTED: RNA exonuclease 4 [Musa acuminata subsp. malaccensis]		2.13	3.39	4.61	3.38	15.67	5.98	10.22	10.62	3.1	1.63	0	Up
LOC122027093	XP_042441871.1	product=cytochrome P450 CYP72A219-like	PF00067(Cytochrome P450);		PREDICTED: cytochrome P450 CYP72A219-like isoform X2 [Musa acuminata subsp. malaccensis]		5.21	4.96	4.4	4.86	7.59	15.01	9.44	10.68	2.18	1.13	0.02	Up
LOC122040535	XP_042455820.1	product=putative casein kinase II subunit beta-4 isoform X4	PF01214(Casein kinase II regulatory subunit);	F16B22.17	PREDICTED: putative casein kinase II subunit beta-4 [Musa acuminata subsp. malaccensis]		1.13	2.51	3.62	2.42	10.29	9.1	12.69	10.69	4.45	2.16	0	Up
LOC122017017	XP_042430411.1	product=horcolin-like isoform X2	PF01419(Jacalin-like lectin domain);		hypothetical protein BHM03_00000584 [Ensete ventricosum]		0.47	3.91	3.06	2.48	11.19	14.04	6.88	10.7	4.27	2.09	0.01	Up
LOC121977822	XP_042386183.1	product=transcription repressor OFP13-like	PF04844(Transcriptional repressor, ovate);	MUK11.14	hypothetical protein GW17_00037032 [Ensete ventricosum]		1.36	2.3	2.64	2.1	9.93	7.98	14.25	10.72	5.16	2.37	0	Up
LOC122012382	XP_042424831.1	product=auxin response factor 2-like	PF02362(B3 DNA binding domain);PF06507(Auxin response factor);	Os01g0670800	PREDICTED: auxin response factor 2-like [Musa acuminata subsp. malaccensis]		1.15	3.13	3.22	2.5	15.71	10.2	6.26	10.73	4.19	2.07	0	Up
LOC122024828	XP_042439480.1	product=protein DMP6-like isoform X2	PF05078(Protein of unknown function (DUF679));	MCL19.14	PREDICTED: uncharacterized protein LOC103995042 [Musa acuminata subsp. malaccensis]		5.77	4.18	3.73	4.56	8.22	8.71	15.28	10.74	2.37	1.25	0.03	Up
LOC122020116	XP_042433813.1	product=DELLA protein SLR1-like	PF12041(Transcriptional regulator DELLA protein N terminal);PF03514(GRAS domain family);	RHT1	hypothetical protein GW17_00034481 [Ensete ventricosum]		2.81	2.91	5.89	3.87	9.88	12.42	9.94	10.75	2.77	1.47	0	Up
LOC121991779	XP_042401744.1	product=zinc finger AN1 and C2H2 domain-containing stress-associated protein 16-like	PF01428(AN1-like Zinc finger);	OJ1019_E02.22	hypothetical protein C4D60_Mb07t21360 [Musa balbisiana]		2.75	2.46	3.61	2.94	2.06	14.24	15.99	10.77	3.77	1.91	0.05	Up
LOC122029629	XP_042444633.1	product=syntaxin-22-like	PF05739(SNARE domain);PF14523(Syntaxin-like protein);	dl4901w	PREDICTED: syntaxin-22-like [Musa acuminata subsp. malaccensis]		4.16	4.03	4.82	4.34	4.92	14.51	12.9	10.78	2.51	1.33	0.05	Up
LOC121977087	XP_042385535.1	product=uncharacterized protein LOC121977087	PF04398(Protein of unknown function, DUF538);	F7A7.130	hypothetical protein B296_00047506 [Ensete ventricosum]		3.6	5.68	5.99	5.09	10.43	11.47	10.48	10.79	2.11	1.08	0.01	Up
LOC122003585	XP_042414612.1	product=pathogenesis-related genes transcriptional activator PTI5-like	PF00847(AP2 domain);	PTI5	hypothetical protein BHM03_00055422, partial [Ensete ventricosum]	qPCR	3.88	3.8	2.51	3.4	5.35	8.79	18.26	10.8	3.26	1.7	0.03	Up
LOC121995950	XP_042405670.1	product=wall-associated receptor kinase 5-like	PF00069(Protein kinase domain);	F16F4.5	PREDICTED: wall-associated receptor kinase 5-like [Musa acuminata subsp. malaccensis]		5.82	4.09	4.43	4.78	6.4	12.72	13.31	10.81	2.27	1.18	0.04	Up
LOC122052221	XP_042469576.1	product=calcium-dependent mitochondrial ATP-magnesium/phosphate carrier protein 2-like	PF13499(EF-hand domain pair);PF13202(EF hand);PF00153(Mitochondrial carrier protein);	K3K7.23	calcium-binding mitochondrial carrier protein SCaMC-1 isoform X1 [Elaeis guineensis]		3.32	4.09	6.85	4.75	13.61	11.12	7.74	10.82	2.24	1.16	0.01	Up
LOC122029608	XP_042444612.1	product=mitogen-activated protein kinase kinase kinase 1-like	PF00069(Protein kinase domain);	T15F16.5	PREDICTED: mitogen-activated protein kinase kinase kinase 1-like [Musa acuminata subsp. malaccensis]		2.57	2.17	1.6	2.11	4.53	17.9	10.06	10.83	5.11	2.35	0	Up
LOC122000039	XP_042410552.1	product=vascular-related unknown protein 1-like isoform X4	#N/A		PREDICTED: uncharacterized protein LOC103997669 [Musa acuminata subsp. malaccensis]		2.07	3.49	1.15	2.24	19.84	6.89	5.87	10.87	4.65	2.22	0	Up
LOC122014276	XP_042426398.1	product=probable serine/threonine-protein kinase PIX13	PF07714(Protein tyrosine and serine/threonine kinase);	At2g17220	hypothetical protein C4D60_Mb11t01130 [Musa balbisiana]		3.03	2.67	3.47	3.06	9.17	15.89	7.6	10.89	3.51	1.81	0	Up
LOC122037350	XP_042452724.1	product=probable serine/threonine-protein kinase PBL17	PF00069(Protein kinase domain);	At2g07180	Protein kinase APK1B [Musa balbisiana]		4.04	6.46	5.43	5.31	8.72	13.74	10.31	10.92	2.05	1.04	0.02	Up
LOC122034719	XP_042449988.1	product=protein RADIALIS-like 3	PF00249(Myb-like DNA-binding domain);	AP22.24	PREDICTED: protein RADIALIS-like 3 [Musa acuminata subsp. malaccensis]		2.48	1.62	3.69	2.6	19.26	10.08	3.71	11.02	4.05	2.02	0.03	Up
LOC122045151	XP_042461185.1	product=phospholipase A1-Igamma1%2C chloroplastic-like	PF01764(Lipase (class 3));	F4H5.11	hypothetical protein C4D60_Mb07t27440 [Musa balbisiana]		1.47	1.73	3.17	2.12	4.2	16.5	12.38	11.03	5.28	2.4	0	Up
LOC122036404	XP_042451636.1	product=dnaJ homolog subfamily B member 6-like	PF00226(DnaJ domain);	OJ1225_F07.10	PREDICTED: dnaJ homolog subfamily B member 6 isoform X1 [Musa acuminata subsp. malaccensis]		1.32	2.6	2.51	2.15	13.57	7.16	12.42	11.05	5.13	2.36	0	Up
LOC121971702	XP_042379033.1	product=NAC domain-containing protein 68-like	PF02365(No apical meristem (NAM) protein);	B1148D12.1	hypothetical protein BHM03_00062294 [Ensete ventricosum]		1.66	3.32	1.85	2.28	4.96	14.49	13.74	11.06	4.93	2.3	0	Up
LOC122021631	XP_042435706.1	product=auxin-induced protein 5NG4-like isoform X3	PF00892(EamA-like transporter family);		hypothetical protein C4D60_Mb10t10260 [Musa balbisiana]		0.57	4.51	3.12	2.73	20.19	8.02	5.07	11.09	3.92	1.97	0.04	Up
LOC121973744	XP_042381047.1	product=transcription factor HEC1-like	PF00010(Helix-loop-helix DNA-binding domain);	F11C1.170	hypothetical protein GW17_00007001 [Ensete ventricosum]		0.99	1.32	1.26	1.19	4.93	14.28	14.12	11.11	9.48	3.25	0	Up
LOC122023920	XP_042438284.1	product=DELLA protein SLR1-like	PF12041(Transcriptional regulator DELLA protein N terminal);PF03514(GRAS domain family);	OsI_13213	hypothetical protein GW17_00034481 [Ensete ventricosum]		2.91	2.55	5.53	3.66	11.04	12.59	9.73	11.12	3.01	1.59	0	Up
LOC121983199	XP_042392088.1	product=protein RADIALIS-like 3	PF00249(Myb-like DNA-binding domain);	AP22.24	hypothetical protein GW17_00054696 [Ensete ventricosum]		1.29	0.38	1.03	0.9	12.72	9.28	11.37	11.12	12.2	3.61	0	Up
LOC121980013	XP_042387921.1	product=brassinosteroid LRR receptor kinase BRI1-like	PF20141(Brassinosteroid receptor island domain);PF00069(Protein kinase domain);PF00560(Leucine Rich Repeat);PF13855(Leucine rich repeat);PF08263(Leucine rich repeat N-terminal domain);	P0480C01.18-1	PREDICTED: systemin receptor SR160-like [Musa acuminata subsp. malaccensis]		3.3	6.02	4.91	4.74	16.75	9.24	7.44	11.14	2.29	1.19	0.01	Up
LOC122039840	XP_042455201.1	product=transcription factor MYB86-like	PF00249(Myb-like DNA-binding domain);	F14J9.20	PREDICTED: myb-related protein Myb4-like [Musa acuminata subsp. malaccensis]		0.8	1.47	1.58	1.28	16.13	7.95	9.45	11.18	8.54	3.09	0	Up
LOC122000245	XP_042410651.1	product=non-specific lipid-transfer protein 1-like	PF00234(Protease inhibitor/seed storage/LTP family);		probable non-specific lipid-transfer protein 3 [Brachypodium distachyon]		2.34	2.41	1.97	2.24	6.94	17.67	8.98	11.2	4.96	2.31	0	Up
LOC122053426	XP_042471410.1	product=WRKY transcription factor WRKY28-like	PF03106(WRKY DNA -binding domain);	F23A5.19	PREDICTED: WRKY transcription factor WRKY71 [Musa acuminata subsp. malaccensis]		1.64	0.84	1.31	1.26	1.68	16.36	15.56	11.2	9.05	3.18	0	Up
LOC121993819	XP_042404055.1	product=uncharacterized protein LOC121993819	#N/A		hypothetical protein B296_00004623 [Ensete ventricosum]		2.33	6.17	3.93	4.14	10.9	7.36	15.43	11.23	2.74	1.46	0.03	Up
LOC122033383	XP_042448320.1	product=upstream activation factor subunit UAF30-like	PF02201(SWIB/MDM2 domain);	YOR295W	PREDICTED: upstream activation factor subunit spp27-like [Musa acuminata subsp. malaccensis]		3.82	6.79	3.91	4.84	12.6	8.11	13	11.23	2.31	1.21	0.04	Up
LOC121978699	XP_042387666.1	product=vascular-related unknown protein 1-like isoform X2	#N/A		PREDICTED: uncharacterized protein LOC103997669 [Musa acuminata subsp. malaccensis]		0.16	0.54	1.89	0.86	16.99	9.95	6.9	11.28	12.78	3.68	0	Up
LOC121974478	XP_042381497.1	product=transcription factor bHLH68-like isoform X4	PF00010(Helix-loop-helix DNA-binding domain);	F2C19.2	PREDICTED: transcription factor bHLH62 [Musa acuminata subsp. malaccensis]		3.49	3.83	2.21	3.18	4.2	16.5	13.29	11.33	3.6	1.85	0.01	Up
LOC121998737	XP_042409711.1	product=probable GTP diphosphokinase RSH3%2C chloroplastic	PF04607(Region found in RelA / SpoT proteins);PF13328(HD domain);	OsJ_27564	PREDICTED: probable GTP diphosphokinase RSH2, chloroplastic [Musa acuminata subsp. malaccensis]		4.01	4.52	4.33	4.29	8.06	10.65	15.35	11.35	2.68	1.42	0	Up
LOC121973795	XP_042381082.1	product=uncharacterized protein LOC121973795	#N/A		PREDICTED: uncharacterized protein LOC103992216 [Musa acuminata subsp. malaccensis]		2.4	1.29	4.16	2.62	5.28	14.56	14.36	11.4	4.42	2.15	0.01	Up
LOC122008133	XP_042419670.1	product=F-box protein At1g47056-like	PF13516(Leucine Rich repeat);PF00646(F-box domain);	K21H1.21	PREDICTED: F-box protein SKIP2-like [Musa acuminata subsp. malaccensis]		2.78	2.27	4.7	3.25	10.68	12.39	11.12	11.4	3.5	1.81	0	Up
LOC121970910	XP_042377842.1	product=calmodulin-like	PF13499(EF-hand domain pair);	CAM72	calmodulin 2 [Codonopsis lanceolata]		1.81	3.2	3.58	2.86	5.37	13.9	15.03	11.43	4.07	2.03	0	Up
LOC121989309	XP_042399198.1	product=BTB/POZ domain-containing protein At5g41330-like	PF02214(BTB/POZ domain);	MYC6.4	PREDICTED: BTB/POZ domain-containing protein At5g41330 [Musa acuminata subsp. malaccensis]		5.8	4.16	6.63	5.53	9.26	11.18	13.98	11.47	2.08	1.06	0.03	Up
LOC122039856	XP_042455212.1	product=uncharacterized protein At2g27730%2C mitochondrial-like	#N/A		PREDICTED: uncharacterized protein At2g27730, mitochondrial-like [Musa acuminata subsp. malaccensis]		4.49	5.26	6.32	5.36	12.28	8.96	13.21	11.48	2.14	1.1	0.03	Up
LOC122009470	XP_042421574.1	product=probable trehalose-phosphate phosphatase 6	PF02358(Trehalose-phosphatase);	P0042B03.17	hypothetical protein C4D60_Mb07t17600 [Musa balbisiana]		2.28	1.1	3.14	2.17	2.29	26.17	6	11.49	5.24	2.39	0.03	Up
LOC122019979	XP_042433583.1	product=beta-fructofuranosidase%2C insoluble isoenzyme 3-like	PF00251(Glycosyl hydrolases family 32 N-terminal domain);PF08244(Glycosyl hydrolases family 32 C terminal);	OJ000126_13.7	PREDICTED: beta-fructofuranosidase, insoluble isoenzyme 3 [Musa acuminata subsp. malaccensis]		1.87	1.58	1.66	1.7	11	13	10.48	11.5	6.68	2.74	0	Up
LOC121984682	XP_042393692.1	product=CBL-interacting protein kinase 6-like	PF03822(NAF domain);PF00069(Protein kinase domain);	P0524F03.52	hypothetical protein B296_00027003 [Ensete ventricosum]		2.27	1.53	3.84	2.55	17.44	5.44	11.7	11.53	4.46	2.16	0	Up
LOC121982001	XP_042390773.1	product=uncharacterized protein LOC121982001	#N/A		hypothetical protein C4D60_Mb02t02860 [Musa balbisiana]		2.82	3.36	4.8	3.66	21.39	6.56	6.73	11.56	3.04	1.6	0.02	Up
LOC121972208	XP_042379837.1	product=zinc finger protein 6-like	#N/A	F1O19.8	hypothetical protein BHE74_00008057 [Ensete ventricosum]		0.89	2.38	2.54	1.94	10.08	13.69	11.35	11.71	6.04	2.59	0	Up
LOC121982533	XP_042391607.1	product=FCS-Like Zinc finger 8-like isoform X2	PF04570(zinc-finger of the FCS-type, C2-C2);	F16J14.11	hypothetical protein BHM03_00016604 [Ensete ventricosum]		6.52	4.28	5.68	5.49	14.99	10.92	9.35	11.75	2.09	1.06	0.01	Up
LOC121969333	XP_042375303.1	product=flavonoid 3'%2C5'-hydroxylase 1-like	PF00067(Cytochrome P450);	HF1	PREDICTED: flavonoid 3',5'-hydroxylase 1-like [Musa acuminata subsp. malaccensis]		2.8	2.9	4.59	3.43	16.27	12.15	7.06	11.83	3.36	1.75	0	Up
LOC122025567	XP_042440332.1	product=BOI-related E3 ubiquitin-protein ligase 1-like	#N/A	K17O22.9	PREDICTED: probable BOI-related E3 ubiquitin-protein ligase 2 isoform X2 [Musa acuminata subsp. malaccensis]		2.75	2.54	0.89	2.06	10.85	11.81	12.85	11.84	5.68	2.51	0	Up
LOC122024260	XP_042438772.1	product=transcription factor MYB61-like	PF00249(Myb-like DNA-binding domain);	F14J9.20	hypothetical protein C4D60_Mb08t14650 [Musa balbisiana]		0.12	2	4.18	2.1	4.19	14.03	17.34	11.85	5.89	2.56	0.04	Up
LOC122041303	XP_042456875.1	product=BTB/POZ domain-containing protein At1g67900-like	PF03000(NPH3 family);	T23K23.25	PREDICTED: BTB/POZ domain-containing protein At1g67900 [Musa acuminata subsp. malaccensis]		0.86	2.3	1.44	1.53	20.94	8.97	5.68	11.86	7.45	2.9	0	Up
LOC122017182	XP_042430657.1	product=heavy metal-associated isoprenylated plant protein 2-like isoform X3	PF00403(Heavy-metal-associated domain);	F21E10.104	hypothetical protein C4D60_Mb07t11400 [Musa balbisiana]		0.68	0.11	0	0.26	1.16	3.58	30.89	11.88	47.08	5.56	0.03	Up
LOC121969358	XP_042375353.1	product=bHLH transcription factor RHL1-like isoform X4	PF00010(Helix-loop-helix DNA-binding domain);	F2C19.2	PREDICTED: transcription factor bHLH62 [Musa acuminata subsp. malaccensis]		3.59	2.73	2.47	2.93	3.55	17.96	14.29	11.93	4.11	2.04	0.01	Up
LOC122051344	XP_042468375.1	product=uncharacterized protein LOC122051344	PF04398(Protein of unknown function, DUF538);	F7A7.130	hypothetical protein B296_00047506 [Ensete ventricosum]		3.27	3.87	3.67	3.6	7.74	12.77	15.34	11.95	3.35	1.74	0	Up
LOC122046228	XP_042462766.1	product=probable WRKY transcription factor 43	PF03106(WRKY DNA -binding domain);	T19G15.20	PREDICTED: probable WRKY transcription factor 75 [Musa acuminata subsp. malaccensis]		0.63	0.31	0.16	0.37	0.65	14.09	21.35	12.03	33.85	5.08	0	Up
LOC121968115	XP_042374549.1	product=ethylene-responsive transcription factor ERF003-like	PF00847(AP2 domain);	F21J6.103	ethylene-responsive transcription factor ERF003-like [Dendrobium catenatum]		1.91	1.97	1.61	1.83	12.35	8.15	15.67	12.06	6.58	2.72	0	Up
LOC122038160	XP_042453724.1	product=subtilisin-like protease SBT5.3 isoform X2	PF00082(Subtilase family);PF05922(Peptidase inhibitor I9);PF02225(PA domain);PF17766(Fibronectin type-III domain);	F3L12	PREDICTED: subtilisin-like protease SBT5.3 [Musa acuminata subsp. malaccensis]		5.56	4.06	6.39	5.34	8.2	12.8	15.2	12.07	2.28	1.19	0.02	Up
LOC122006694	XP_042418221.1	product=transcription factor LRL3-like	PF00010(Helix-loop-helix DNA-binding domain);	F11C1.170	hypothetical protein C4D60_Mb03t06920 [Musa balbisiana]		1.01	1.67	5.47	2.72	7.71	13.43	15.1	12.08	4.55	2.18	0.01	Up
LOC122009478	XP_042421594.1	product=alpha%2Calpha-trehalose-phosphate synthase [UDP-forming] 6-like	PF02358(Trehalose-phosphatase);PF00982(Glycosyltransferase family 20);	T23K23.13	hypothetical protein GW17_00017621 [Ensete ventricosum]		0.62	4.45	4.73	3.26	16.98	11.69	7.76	12.14	3.66	1.87	0.03	Up
LOC122012628	XP_042425167.1	product=uncharacterized protein LOC122012628	#N/A		PREDICTED: uncharacterized protein LOC103976438 [Musa acuminata subsp. malaccensis]		4.84	3.45	5.7	4.66	8.23	16.51	11.7	12.14	2.6	1.38	0	Up
LOC121982517	XP_042391580.1	product=uncharacterized protein LOC121982517	#N/A		PREDICTED: uncharacterized protein LOC103982080 [Musa acuminata subsp. malaccensis]		0.26	0.25	1.78	0.76	11.84	11.55	13.08	12.16	15.98	4	0	Up
LOC122034594	XP_042449844.1	product=uncharacterized protein LOC122034594	PF03352(Methyladenine glycosylase);		PREDICTED: uncharacterized protein LOC108952701 isoform X2 [Musa acuminata subsp. malaccensis]		0.32	0.67	0.75	0.58	14.1	7.88	14.5	12.16	20.94	4.39	0	Up
LOC122019518	XP_042432941.1	product=transcription factor bHLH130-like	PF00010(Helix-loop-helix DNA-binding domain);	T24P15.19	PREDICTED: transcription factor bHLH130 [Musa acuminata subsp. malaccensis]		6.72	5.22	5.1	5.68	14.92	9.23	12.34	12.16	2.11	1.08	0.01	Up
LOC122011436	XP_042423762.1	product=TPD1 protein homolog 1-like	#N/A	At1g32583	hypothetical protein C4D60_Mb10t17870 [Musa balbisiana]		1.17	0.94	2.22	1.45	5.03	16.95	14.6	12.19	8.56	3.1	0	Up
LOC121989785	XP_042399961.1	product=probable GTP diphosphokinase RSH3%2C chloroplastic	PF04607(Region found in RelA / SpoT proteins);PF13328(HD domain);	OsJ_27564	PREDICTED: probable GTP diphosphokinase RSH2, chloroplastic [Musa acuminata subsp. malaccensis]		4.62	4.94	4.59	4.72	8.59	12.08	16.06	12.24	2.62	1.39	0	Up
LOC121969638	XP_042375769.1	product=probable RNA-dependent RNA polymerase 1	PF05183(RNA dependent RNA polymerase);	F10B6.19	hypothetical protein C4D60_Mb10t01700 [Musa balbisiana]		4.89	5.44	6.68	5.67	9.9	15.67	11.17	12.25	2.15	1.1	0	Up
LOC122009284	XP_042421327.1	product=uncharacterized protein LOC122009284	#N/A				2.22	1.69	2.81	2.24	7.46	16.16	13.33	12.31	5.52	2.46	0	Up
LOC121975919	XP_042383786.1	product=polyol transporter 5-like	PF00083(Sugar (and other) transporter);	MVE11.10	PREDICTED: putative polyol transporter 1 [Musa acuminata subsp. malaccensis]		1.99	3.41	6.27	3.89	9.03	14.45	13.56	12.35	3.21	1.68	0	Up
LOC121967395	XP_042373514.1	product=6(G)-fructosyltransferase-like	PF00251(Glycosyl hydrolases family 32 N-terminal domain);PF08244(Glycosyl hydrolases family 32 C terminal);PF11837(Domain of unknown function (DUF3357));	IVR1	PREDICTED: beta-fructofuranosidase 1-like [Musa acuminata subsp. malaccensis]		0.95	1.29	1.69	1.31	17.37	11.05	8.65	12.36	9.2	3.2	0	Up
LOC122009691	XP_042421886.1	product=uncharacterized protein LOC122009691	#N/A		hypothetical protein AXF42_Ash004357 [Apostasia shenzhenica]		6.59	4.52	5.3	5.47	9.54	17.23	10.45	12.41	2.24	1.16	0.04	Up
LOC121984673	XP_042393677.1	product=probable trehalose-phosphate phosphatase F	PF02358(Trehalose-phosphatase);	K17N15.1	hypothetical protein C4D60_Mb05t04470 [Musa balbisiana]		3.85	2.95	4.82	3.87	3.28	20.09	13.89	12.42	3.25	1.7	0.05	Up
LOC122028006	XP_042442955.1	product=U-box domain-containing protein 38-like	PF04564(U-box domain);PF00514(Armadillo/beta-catenin-like repeat);	MQN23.13	hypothetical protein GW17_00035829 [Ensete ventricosum]		3.68	3.51	7.31	4.83	7.51	12.93	16.85	12.43	2.62	1.39	0.03	Up
LOC121969278	XP_042375211.1	product=tubby-like F-box protein 8 isoform X2	PF01167(Tub family);PF00646(F-box domain);	OJ1058_F05.11	PREDICTED: tubby-like F-box protein 8 [Musa acuminata subsp. malaccensis]		6.14	4.35	5.67	5.39	8.66	12.38	16.27	12.44	2.32	1.22	0.02	Up
LOC122014922	XP_042427377.1	product=alpha%2Calpha-trehalose-phosphate synthase [UDP-forming] 6-like	PF00982(Glycosyltransferase family 20);PF02358(Trehalose-phosphatase);	T23K23.13	hypothetical protein GW17_00017621 [Ensete ventricosum]		1.34	4.51	5.76	3.87	15.95	12.76	8.62	12.44	3.17	1.66	0.01	Up
LOC122037750	XP_042453128.1	product=PRA1 family protein B2-like	PF03208(PRA1 family protein);	K18I23.19	PREDICTED: PRA1 family protein B4-like [Musa acuminata subsp. malaccensis]		1.42	0.52	1.15	1.03	1.91	21.88	13.6	12.46	12.18	3.61	0	Up
LOC122001568	XP_042412330.1	product=photosynthetic NDH subunit of subcomplex B 3%2C chloroplastic-like isoform X4	PF00111(2Fe-2S iron-sulfur cluster binding domain);	MYA6.6	PREDICTED: photosynthetic NDH subunit of subcomplex B 3, chloroplastic isoform X2 [Musa acuminata subsp. malaccensis]		3.56	3.19	8.09	4.95	15.36	9.89	12.17	12.47	2.5	1.32	0.02	Up
LOC122032600	XP_042447844.1	product=expansin-A4-like	PF01357(Expansin C-terminal domain);PF03330(Lytic transglycolase);	OsI_019659	PREDICTED: expansin-A4 [Musa acuminata subsp. malaccensis]		0.34	0.94	2.11	1.13	8.38	20.98	8.17	12.51	11.01	3.46	0	Up
LOC121974393	XP_042381363.1	product=tubby-like F-box protein 8 isoform X2	PF00646(F-box domain);PF01167(Tub family);	OJ1058_F05.11	PREDICTED: tubby-like F-box protein 8 [Musa acuminata subsp. malaccensis]		6.07	5.73	6.14	5.98	8.94	14.59	14.13	12.55	2.1	1.07	0.01	Up
LOC122012458	XP_042424937.1	product=CTP synthase 1-like isoform X2	PF00117(Glutamine amidotransferase class-I);PF06418(CTP synthase N-terminus);	CAGL0F04433g	PREDICTED: CTP synthase-like isoform X2 [Musa acuminata subsp. malaccensis]		1.34	1.9	1.83	1.69	8.91	21.23	7.53	12.56	7.33	2.87	0	Up
LOC122015176	XP_042427865.1	product=auxin response factor 2-like	PF06507(Auxin response factor);PF02362(B3 DNA binding domain);	Os01g0670800	PREDICTED: auxin response factor 15-like isoform X1 [Musa acuminata subsp. malaccensis]		1.61	1.91	2.08	1.87	18.24	11.2	8.31	12.58	6.54	2.71	0	Up
LOC121978485	XP_042386764.1	product=EG45-like domain containing protein	#N/A	CjBAp12	PREDICTED: EG45-like domain containing protein [Musa acuminata subsp. malaccensis]		2.56	4.52	3.47	3.51	10.31	11.34	16.26	12.64	3.63	1.86	0	Up
LOC122045795	XP_042462101.1	product=BTB/POZ domain-containing protein At1g67900-like	PF03000(NPH3 family);	T23K23.25	PREDICTED: BTB/POZ domain-containing protein At1g67900 [Musa acuminata subsp. malaccensis]		0.58	2.51	1.18	1.42	21.15	10.15	6.74	12.68	8.62	3.11	0	Up
LOC122034706	XP_042449973.1	product=zinc finger A20 and AN1 domain-containing stress-associated protein 11-like	PF01428(AN1-like Zinc finger);PF01754(A20-like zinc finger);	OsI_030789	hypothetical protein B296_00015726 [Ensete ventricosum]		4.58	4.88	6.1	5.19	9.89	10.17	18.11	12.72	2.49	1.31	0.02	Up
LOC122010306	XP_042422733.1	product=uncharacterized protein LOC122010306 isoform X2	#N/A		hypothetical protein BHM03_00045241 [Ensete ventricosum]		2.94	6.8	5.8	5.18	17.76	10.04	10.39	12.73	2.42	1.27	0.01	Up
LOC122035087	XP_042450406.1	product=expansin-A4-like	PF01357(Expansin C-terminal domain);PF03330(Lytic transglycolase);	OsI_019659	Expansin-A2 [Ananas comosus]		0.34	1.61	1.09	1.01	12.5	20.39	5.41	12.77	12.32	3.62	0	Up
LOC122045999	XP_042462398.1	product=probable cinnamyl alcohol dehydrogenase 6	PF00107(Zinc-binding dehydrogenase);PF08240(Alcohol dehydrogenase GroES-like domain);	OSJNBa0065B15.8	hypothetical protein C4D60_Mb05t06460 [Musa balbisiana]		3.36	3.19	2.01	2.86	7.22	21.81	9.33	12.79	4.42	2.14	0	Up
LOC121996173	XP_042405959.1	product=xyloglucan endotransglucosylase/hydrolase protein 9-like	PF00722(Glycosyl hydrolases family 16);PF06955(Xyloglucan endo-transglycosylase (XET) C-terminus);	F4C21.14	PREDICTED: xyloglucan endotransglucosylase/hydrolase protein 9 [Musa acuminata subsp. malaccensis]		0.51	4.96	3.32	2.93	14.05	12.88	11.61	12.85	4.38	2.13	0.01	Up
LOC121986422	XP_042396306.1	product=uncharacterized protein LOC121986422	#N/A		PREDICTED: uncharacterized protein LOC103982080 [Musa acuminata subsp. malaccensis]		0.84	0.35	3.21	1.47	9.82	13.41	15.31	12.85	8.87	3.15	0	Up
LOC122027048	XP_042441794.1	product=uncharacterized protein LOC122027048 isoform X2	PF04398(Protein of unknown function, DUF538);		PREDICTED: uncharacterized protein LOC103997683 [Musa acuminata subsp. malaccensis]		0.92	2.38	3.49	2.26	12.96	8.5	17.15	12.87	5.76	2.53	0	Up
LOC122030608	XP_042445751.1	product=E3 ubiquitin-protein ligase RDUF2-like	PF13639(Ring finger domain);	F10F5.8	hypothetical protein BHM03_00037976 [Ensete ventricosum]		4.15	5.25	5.68	5.03	10.97	16.79	10.88	12.88	2.54	1.35	0	Up
LOC122041278	XP_042456851.1	product=uncharacterized protein LOC122041278 isoform X3	PF05627(Cleavage site for pathogenic type III effector avirulence factor Avr);		PREDICTED: uncharacterized protein LOC103968626 [Musa acuminata subsp. malaccensis]		2.22	2.18	2.9	2.44	2.86	24.04	11.76	12.89	5.33	2.41	0	Up
LOC122011761	XP_042424073.1	product=protein PYRICULARIA ORYZAE RESISTANCE 21-like	#N/A	OsI_15741	PREDICTED: protein PYRICULARIA ORYZAE RESISTANCE 21-like isoform X2 [Musa acuminata subsp. malaccensis]		1.73	2.7	4.38	2.94	5.73	17.26	15.73	12.91	4.48	2.16	0	Up
LOC122029873	XP_042444949.1	product=chlorophyll a-b binding protein CP24 10A%2C chloroplastic-like	PF00504(Chlorophyll A-B binding protein);	CAP10A	chlorophyll a-b binding protein CP24 10A, chloroplastic [Elaeis guineensis]		0.65	0.84	0.21	0.57	35.77	0.75	2.22	12.92	20.89	4.38	0.04	Up
LOC122055690	XP_042473169.1	product=stress-associated endoplasmic reticulum protein 2-like	PF06624(Ribosome associated membrane protein RAMP4);		hypothetical protein EJB05_26434, partial [Eragrostis curvula]		5.97	6.54	4.41	5.64	12.1	13.96	12.76	12.94	2.27	1.18	0.01	Up
LOC121970927	XP_042377883.1	product=BTB/POZ domain-containing protein At1g67900-like	PF03000(NPH3 family);	T23K23.25	PREDICTED: BTB/POZ domain-containing protein At1g67900 [Musa acuminata subsp. malaccensis]		1.19	3.57	2.53	2.43	23.28	8.98	6.6	12.95	5.14	2.36	0	Up
LOC121996639	XP_042406601.1	product=phosphomethylethanolamine N-methyltransferase-like isoform X4	PF13489(Methyltransferase domain);PF08241(Methyltransferase domain);	T1N15.22/T1N15.23	PREDICTED: phosphomethylethanolamine N-methyltransferase [Musa acuminata subsp. malaccensis]		2.34	5.07	6.44	4.61	11.36	15.05	12.47	12.96	2.81	1.49	0	Up
LOC122040314	XP_042455573.1	product=horcolin-like	PF01419(Jacalin-like lectin domain);		PREDICTED: protein GOS9-like [Musa acuminata subsp. malaccensis]		0.34	0.42	0	0.25	0.26	13.66	25.03	12.98	53.53	5.74	0.02	Up
LOC122014688	XP_042426985.1	product=ABC transporter G family member 36-like isoform X2	PF14510(ABC-transporter N-terminal);PF00005(ABC transporter);PF19055(ABC-2 type transporter);PF08370(Plant PDR ABC transporter associated);PF01061(ABC-2 type transporter);	P0410E03.7	PREDICTED: ABC transporter G family member 36-like isoform X2 [Musa acuminata subsp. malaccensis]		1.06	1.4	0.75	1.07	17.83	15.6	5.53	12.98	11.64	3.54	0	Up
LOC122021709	XP_042435801.1	product=remorin-like	PF03763(Remorin, C-terminal region);PF03766(Remorin, N-terminal region);	T20K12.160	hypothetical protein [Colocasia esculenta]		4.53	4.44	4.75	4.57	14.88	11.45	12.63	12.99	2.8	1.49	0	Up
LOC122023124	XP_042437147.1	product=arabinogalactan protein 1-like	#N/A				0.97	2.84	2.3	2.04	13.65	10.72	14.66	13.01	6.38	2.67	0	Up
LOC121981067	XP_042389345.1	product=U-box domain-containing protein 44-like isoform X2	PF00514(Armadillo/beta-catenin-like repeat);	F2D10.27	hypothetical protein C4D60_Mb11t05490 [Musa balbisiana]		4.78	2.89	3.78	3.82	4.18	21.08	13.82	13.03	3.43	1.78	0.02	Up
LOC121984003	XP_042392684.1	product=probable 1-deoxy-D-xylulose-5-phosphate synthase 2%2C chloroplastic	PF02779(Transketolase, pyrimidine binding domain);PF13292(1-deoxy-D-xylulose-5-phosphate synthase);PF02780(Transketolase, C-terminal domain);	OsJ_23394	PREDICTED: probable 1-deoxy-D-xylulose-5-phosphate synthase 2, chloroplastic [Musa acuminata subsp. malaccensis]		2.94	4.09	6.01	4.34	7.95	25.32	5.9	13.06	2.96	1.57	0.05	Up
LOC121980771	XP_042388908.1	product=putative glucuronosyltransferase PGSIP8	PF11051(Mannosyltransferase putative);	T20F21.27	PREDICTED: putative glucuronosyltransferase PGSIP8 [Musa acuminata subsp. malaccensis]		1.18	0.92	1.81	1.3	1.16	26.14	11.88	13.06	10.14	3.34	0	Up
LOC121992119	XP_042402214.1	product=probable methyltransferase At1g29790	PF03141(Putative S-adenosyl-L-methionine-dependent methyltransferase);	F1N18.26	hypothetical protein GW17_00043105 [Ensete ventricosum]		5.15	4.72	7.7	5.86	12.49	14.28	12.44	13.07	2.22	1.15	0	Up
LOC122049262	XP_042466604.1	product=21 kDa protein-like	PF04043(Plant invertase/pectin methylesterase inhibitor);		hypothetical protein C4D60_Mb08t30920 [Musa balbisiana]		4.17	1.7	4.14	3.34	10.95	10.4	17.88	13.08	3.94	1.98	0	Up
LOC122034426	XP_042449610.1	product=uncharacterized protein LOC122034426	#N/A		uncharacterized protein LOC103707071 [Phoenix dactylifera]		2.94	2.37	3.33	2.88	6.24	17.88	15.2	13.11	4.59	2.2	0	Up
LOC122055445	XP_042472824.1	product=protein CANDIDATE G-PROTEIN COUPLED RECEPTOR 7-like	PF06814(Lung seven transmembrane receptor);	T28N17.5	PREDICTED: protein GPR107-like [Musa acuminata subsp. malaccensis]		5.99	6.56	6.35	6.3	10.49	16.75	12.08	13.11	2.07	1.05	0.01	Up
LOC121990273	XP_042400375.1	product=probable calcium-binding protein CML14	PF13499(EF-hand domain pair);	OJ1126_B10.8	PREDICTED: probable calcium-binding protein CML14 [Musa acuminata subsp. malaccensis]		2.19	3.3	4.18	3.22	6.55	13.29	19.58	13.14	4.18	2.07	0	Up
LOC121967745	XP_042374095.1	product=calmodulin-binding receptor-like cytoplasmic kinase 3 isoform X2	PF07714(Protein tyrosine and serine/threonine kinase);	F14P14.15	hypothetical protein C4D60_Mb07t06550 [Musa balbisiana]		3.86	4.43	5.86	4.72	5.23	18.29	16.1	13.21	2.85	1.51	0.03	Up
LOC122019983	XP_042433592.1	product=UDP-glucose 6-dehydrogenase 5-like	PF03721(UDP-glucose/GDP-mannose dehydrogenase family, NAD binding domain);PF03720(UDP-glucose/GDP-mannose dehydrogenase family, UDP binding domain);PF00984(UDP-glucose/GDP-mannose dehydrogenase family, central domain);	OsJ_35986	hypothetical protein B296_00021229 [Ensete ventricosum]		1.75	3.79	6.08	3.87	10.51	22.05	7.13	13.23	3.38	1.76	0.02	Up
LOC121980818	XP_042388978.1	product=WRKY transcription factor WRKY51-like	PF03106(WRKY DNA -binding domain);PF10533(Plant zinc cluster domain);	F3L17.120	hypothetical protein C4D60_Mb01t28270 [Musa balbisiana]		3.35	6.17	5.19	4.9	8.19	14.11	17.49	13.26	2.75	1.46	0.01	Up
LOC122049474	XP_042466788.1	product=uncharacterized protein LOC122049474	PF15699(NPR1 interacting);				0.37	0	0.25	0.21	1.02	13.33	25.46	13.27	66.88	6.06	0	Up
LOC122040241	XP_042455511.1	product=transcription factor ILI5-like	PF00010(Helix-loop-helix DNA-binding domain);	OsJ_08379	PREDICTED: transcription factor ILI3-like [Musa acuminata subsp. malaccensis]		0.34	1.01	2.38	1.24	21.89	6.87	11.27	13.34	10.56	3.4	0	Up
LOC122028169	XP_042443134.1	product=chaperone protein dnaJ 11%2C chloroplastic-like	PF00226(DnaJ domain);	T19K4.170	PREDICTED: chaperone protein dnaJ 11, chloroplastic-like [Musa acuminata subsp. malaccensis]		6.14	5.35	7.22	6.24	10.81	13.23	16.09	13.38	2.15	1.11	0.01	Up
LOC121980798	XP_042388949.1	product=CBL-interacting protein kinase 6-like	PF03822(NAF domain);PF00069(Protein kinase domain);	P0524F03.52	hypothetical protein B296_00019373 [Ensete ventricosum]		4.02	2.39	3.95	3.45	22.73	4.92	12.62	13.42	3.78	1.92	0.01	Up
LOC122020755	XP_042434708.1	product=uncharacterized protein LOC122020755	PF00462(Glutaredoxin);PF00610(Domain found in Dishevelled, Egl-10, and Pleckstrin (DEP));PF04784(Protein of unknown function, DUF547);		hypothetical protein C4D60_Mb08t13190 [Musa balbisiana]		2.4	1.98	2.89	2.42	5.6	22.13	12.56	13.43	5.56	2.48	0	Up
LOC122010667	XP_042423112.1	product=transcription repressor OFP13-like	PF04844(Transcriptional repressor, ovate);	MUK11.14	hypothetical protein C4D60_Mb09t18300 [Musa balbisiana]		2.51	2.66	2.79	2.65	13.33	10.42	16.54	13.43	5.06	2.34	0	Up
LOC122032084	XP_042447269.1	product=NDR1/HIN1-like protein 1	PF03168(Late embryogenesis abundant protein);	T19F11.6	PREDICTED: NDR1/HIN1-like protein 12 [Musa acuminata subsp. malaccensis]		1.05	0.41	1.12	0.86	3.74	17.87	18.72	13.45	15.94	3.99	0	Up
LOC122016362	XP_042429567.1	product=U-box domain-containing protein 4-like	PF00514(Armadillo/beta-catenin-like repeat);	F28P10.170	hypothetical protein GW17_00001623 [Ensete ventricosum]		3.66	3.3	2.32	3.09	9.76	11.93	18.7	13.46	4.39	2.13	0	Up
LOC122049366	XP_042466694.1	product=carboxyvinyl-carboxyphosphonate phosphorylmutase%2C chloroplastic-like	PF13714(Phosphoenolpyruvate phosphomutase);	F22K20.14	PREDICTED: carboxyvinyl-carboxyphosphonate phosphorylmutase, chloroplastic-like [Musa acuminata subsp. malaccensis]		1.35	1.98	2.34	1.89	12.44	15.06	12.91	13.47	7.08	2.82	0	Up
LOC121976553	XP_042384682.1	product=RPM1-interacting protein 4-like isoform X2	PF05627(Cleavage site for pathogenic type III effector avirulence factor Avr);	MJL12_1	PREDICTED: RPM1-interacting protein 4-like [Musa acuminata subsp. malaccensis]		4.69	4.05	6.18	4.98	6.32	15.43	18.7	13.48	2.76	1.47	0.03	Up
LOC121999776	XP_042410348.1	product=receptor-like protein EIX1	PF00560(Leucine Rich Repeat);PF13516(Leucine Rich repeat);PF08263(Leucine rich repeat N-terminal domain);	Solyc07g008620.1.1	probable inactive leucine-rich repeat receptor kinase XIAO [Manihot esculenta]		4.49	2.32	3.4	3.4	4.6	24.48	11.41	13.5	3.95	1.98	0.02	Up
LOC121987835	XP_042397491.1	product=transcription factor IBH1-like 1	#N/A		hypothetical protein GW17_00027351 [Ensete ventricosum]		0.12	0.57	0.58	0.42	17.78	6.69	16.05	13.5	31.87	4.99	0	Up
LOC122009563	XP_042421703.1	product=protein DMR6-LIKE OXYGENASE 2-like	PF03171(2OG-Fe(II) oxygenase superfamily);PF14226(non-haem dioxygenase in morphine synthesis N-terminal);	F3H7.17	PREDICTED: protein DMR6-LIKE OXYGENASE 2-like [Musa acuminata subsp. malaccensis]		5.74	7.52	5.48	6.25	17.47	12.47	10.6	13.52	2.12	1.08	0	Up
LOC122034335	XP_042449476.1	product=NAC domain-containing protein 16-like isoform X2	PF02365(No apical meristem (NAM) protein);	MKP11.11	PREDICTED: NAC domain-containing protein 72-like isoform X2 [Musa acuminata subsp. malaccensis]		5.02	5.34	3.04	4.47	4.49	19.82	16.31	13.54	3.06	1.62	0.04	Up
LOC122046434	XP_042463071.1	product=uncharacterized protein LOC122046434	PF04398(Protein of unknown function, DUF538);		hypothetical protein C4D60_Mb08t08190 [Musa balbisiana]		3.34	5.04	7.75	5.38	8.82	15.07	16.86	13.58	2.57	1.36	0.03	Up
LOC122049657	XP_042466948.1	product=transcription factor WRKY19-like	PF03106(WRKY DNA -binding domain);	F2P3.16	PREDICTED: probable WRKY transcription factor 41 [Musa acuminata subsp. malaccensis]		1.15	1.24	0.11	0.84	1.59	24.99	14.42	13.67	16.44	4.04	0	Up
LOC122054734	XP_042472106.1	product=G-type lectin S-receptor-like serine/threonine-protein kinase At2g19130	PF01453(D-mannose binding lectin);	T20K24.15	PREDICTED: G-type lectin S-receptor-like serine/threonine-protein kinase At2g19130 [Musa acuminata subsp. malaccensis]		4.84	3.96	0.66	3.15	16.15	18.94	6	13.7	4.16	2.06	0.03	Up
LOC121981322	XP_042389710.1	product=RING finger and transmembrane domain-containing protein 2-like	PF13920(Zinc finger, C3HC4 type (RING finger));	F16G16.4	PREDICTED: RING finger and transmembrane domain-containing protein 2 [Musa acuminata subsp. malaccensis]		4.93	6.28	7.96	6.39	11.87	16.01	13.26	13.71	2.14	1.1	0	Up
LOC122049088	XP_042466493.1	product=NAC domain-containing protein 83-like	PF02365(No apical meristem (NAM) protein);	T19L5.140	PREDICTED: NAC domain-containing protein 83-like [Musa acuminata subsp. malaccensis]		4.06	3.93	2.73	3.57	11.93	13.15	16.11	13.73	3.84	1.94	0	Up
LOC122008663	XP_042420420.1	product=uncharacterized protein LOC122008663 isoform X2	#N/A		PREDICTED: uncharacterized protein LOC103990255 [Musa acuminata subsp. malaccensis]		0	0.78	1.01	0.6	21.33	6.71	13.33	13.79	22.89	4.52	0	Up
LOC122042088	XP_042457962.1	product=serine/threonine-protein kinase Nek6-like isoform X2	PF00069(Protein kinase domain);	OsJ_07328	PREDICTED: serine/threonine-protein kinase Nek6 isoform X1 [Musa acuminata subsp. malaccensis]		1.23	5.41	5.13	3.92	18.8	9.55	13.05	13.8	3.5	1.81	0.01	Up
LOC121996286	XP_042406133.1	product=WRKY DNA-binding transcription factor 70-like	PF03106(WRKY DNA -binding domain);	T5P19.50	hypothetical protein C4D60_Mb06t00920 [Musa balbisiana]		2.02	0.99	0.35	1.12	2.55	18.21	20.67	13.81	12.5	3.64	0	Up
LOC121970474	XP_042377165.1	product=receptor-like serine/threonine-protein kinase SD1-7	PF08276(PAN-like domain);PF07714(Protein tyrosine and serine/threonine kinase);PF01453(D-mannose binding lectin);PF00954(S-locus glycoprotein domain);	F1E22.15	PREDICTED: receptor-like serine/threonine-protein kinase SD1-8 isoform X1 [Musa acuminata subsp. malaccensis]		5.86	4.65	4.31	4.94	18.26	17.03	6.2	13.83	2.69	1.43	0.01	Up
LOC121969685	XP_042375843.1	product=probable xyloglucan endotransglucosylase/hydrolase protein 32	PF00722(Glycosyl hydrolases family 16);PF06955(Xyloglucan endo-transglycosylase (XET) C-terminus);	T1J8.5	hypothetical protein C4D60_Mb11t01700 [Musa balbisiana]		0.12	1.04	0.43	0.53	7.35	23.05	11.09	13.83	26.01	4.7	0	Up
LOC122031201	XP_042446281.1	product=uncharacterized protein LOC122031201	#N/A		uncharacterized protein LOC103707071 [Phoenix dactylifera]		1.46	1.21	2.89	1.85	6.31	21.34	13.88	13.84	7.53	2.91	0	Up
LOC122032339	XP_042447552.1	product=UDP-arabinopyranose mutase 1-like	PF03214(Reversibly glycosylated polypeptide);	OJ1523_A02.1	hypothetical protein C4D60_Mb06t31480 [Musa balbisiana]		2.38	5.77	6.9	5.02	12.8	16.24	12.96	14	2.79	1.48	0	Up
LOC122020762	XP_042434720.1	product=protein ELF4-LIKE 3-like	PF07011(Early Flowering 4 domain);	F18P14	PREDICTED: protein ELF4-LIKE 4-like [Nelumbo nucifera]		5.07	6.02	3.84	4.98	10.53	12.01	19.99	14.18	2.88	1.52	0.01	Up
LOC122034464	XP_042449662.1	product=uncharacterized protein LOC122034464	PF08293(Mitochondrial ribosomal subunit S27);	YGR215W	PREDICTED: uncharacterized protein LOC103988565 [Musa acuminata subsp. malaccensis]		5.52	5.08	7.71	6.1	11.13	12.07	19.36	14.19	2.35	1.23	0.02	Up
LOC122012681	XP_042425228.1	product=trimethyltridecatetraene synthase-like	PF00067(Cytochrome P450);	ZEAMMB73_Zm00001d007918	hypothetical protein B296_00011802 [Ensete ventricosum]		3.67	5.61	5.09	4.79	7.79	25.74	9.04	14.19	2.94	1.56	0.02	Up
LOC122023303	XP_042437294.1	product=uncharacterized protein LOC122023303	PF14009(PADRE domain);		PREDICTED: uncharacterized protein LOC103994413 [Musa acuminata subsp. malaccensis]		4.07	3.99	5.31	4.46	9.1	11.67	21.8	14.19	3.25	1.7	0.01	Up
LOC121988647	XP_042398123.1	product=serpin-ZXA-like	PF00079(Serpin (serine protease inhibitor));	OSJNBa0034J04.19	hypothetical protein B296_00003692, partial [Ensete ventricosum]		6.79	6.18	6.83	6.6	10.45	14.57	17.55	14.19	2.16	1.11	0.01	Up
LOC121991677	XP_042401608.1	product=meiosis regulator and mRNA stability factor 1-like isoform X2	PF01936(NYN domain);		PREDICTED: uncharacterized protein LOC103970413 [Musa acuminata subsp. malaccensis]		6.55	5.86	5.66	6.03	8.16	21.19	13.25	14.2	2.35	1.23	0.03	Up
LOC122036886	XP_042452253.1	product=GPI-anchored protein LLG1-like	#N/A	MDA7.23	hypothetical protein C4D60_Mb05t13670 [Musa balbisiana]		3.74	4.62	8.07	5.48	7.58	19.36	15.75	14.23	2.63	1.4	0.04	Up
LOC122011607	XP_042423923.1	product=protein GLUTAMINE DUMPER 2-like	#N/A	MRI1.4	hypothetical protein GW17_00022882 [Ensete ventricosum]		1.77	3.8	4.17	3.25	7.82	9.95	24.98	14.25	4.55	2.19	0.01	Up
LOC122000823	XP_042411223.1	product=probable xyloglucan endotransglucosylase/hydrolase protein 23	PF00722(Glycosyl hydrolases family 16);PF06955(Xyloglucan endo-transglycosylase (XET) C-terminus);	F14M19.90	hypothetical protein GW17_00048578 [Ensete ventricosum]		1.59	2.74	2.7	2.34	20.55	18.43	3.78	14.25	5.84	2.55	0	Up
LOC121975534	XP_042383175.1	product=serine/threonine-protein kinase Nek6-like	PF00069(Protein kinase domain);	OsJ_07328	PREDICTED: serine/threonine-protein kinase Nek6 isoform X1 [Musa acuminata subsp. malaccensis]		2.14	8	6.07	5.41	18.48	13.1	11.22	14.27	2.61	1.38	0.03	Up
LOC121969542	XP_042375621.1	product=uncharacterized protein LOC121969542	PF06697(Protein of unknown function (DUF1191));		PREDICTED: uncharacterized protein LOC103971906 [Musa acuminata subsp. malaccensis]		1.11	6.77	6.24	4.7	15.77	16.3	10.87	14.31	3.03	1.6	0.05	Up
LOC122015919	XP_042428944.1	product=F-box/kelch-repeat protein SKIP25-like	PF13964(Kelch motif);	T19E23.14	hypothetical protein BHM03_00034372, partial [Ensete ventricosum]		3.6	5.08	7.09	5.25	11.44	15.07	16.43	14.32	2.74	1.46	0	Up
LOC122035110	XP_042450438.1	product=probable WRKY transcription factor 41	PF03106(WRKY DNA -binding domain);	F2P3.16	hypothetical protein C4D60_Mb01t33190 [Musa balbisiana]		2.79	2.91	2.37	2.69	12.75	20.69	9.64	14.36	5.24	2.39	0	Up
LOC122015264	XP_042427994.1	product=CTP synthase 1-like isoform X3	PF06418(CTP synthase N-terminus);PF00117(Glutamine amidotransferase class-I);	CAGL0F04433g	PREDICTED: CTP synthase-like isoform X2 [Musa acuminata subsp. malaccensis]		2.51	2.25	2.01	2.25	12.16	23.17	7.94	14.42	6.25	2.64	0	Up
LOC122020469	XP_042434348.1	product=ethylene-responsive transcription factor 5-like	PF00847(AP2 domain);	K11J9.13	PREDICTED: ethylene-responsive transcription factor ERF105-like [Musa acuminata subsp. malaccensis]		4.06	5.41	6.2	5.23	7.32	13.83	22.29	14.48	2.84	1.51	0.03	Up
LOC122034534	XP_042449758.1	product=uncharacterized protein LOC122034534	#N/A		phytase [Striga asiatica]		0.05	0.1	0.41	0.19	30.49	8.59	4.43	14.51	72.67	6.18	0	Up
LOC122025718	XP_042440503.1	product=thiamine thiazole synthase 2%2C chloroplastic-like	PF01946(Thi4 family);	VIT_10s0116g00530	hypothetical protein C4D60_Mb07t28420 [Musa balbisiana]		4.56	5.89	3.59	4.68	14.81	13.41	15.43	14.55	3.09	1.63	0	Up
LOC122053203	XP_042471077.1	product=mitogen-activated protein kinase kinase 5-like	PF00069(Protein kinase domain);	F19C24.26	hypothetical protein C4D60_Mb04t05750 [Musa balbisiana]		4.58	4.99	4.38	4.65	13.56	17.75	12.54	14.62	3.11	1.64	0	Up
LOC122027694	XP_042442644.1	product=probable BOI-related E3 ubiquitin-protein ligase 3	#N/A	MGH6.3	hypothetical protein C4D60_Mb09t08890 [Musa balbisiana]		2.63	2.87	2.46	2.66	9.68	8.94	25.35	14.66	5.66	2.5	0	Up
LOC121985567	XP_042395038.1	product=uncharacterized protein LOC121985567 isoform X2	#N/A		PREDICTED: uncharacterized protein LOC103991756 [Musa acuminata subsp. malaccensis]		4.66	9.51	5.88	6.68	13.27	11.76	19.07	14.7	2.22	1.15	0.05	Up
LOC122018536	XP_042431811.1	product=1-aminocyclopropane-1-carboxylate oxidase-like	PF14226(non-haem dioxygenase in morphine synthesis N-terminal);PF03171(2OG-Fe(II) oxygenase superfamily);	MAO1B	PREDICTED: 1-aminocyclopropane-1-carboxylate oxidase-like [Musa acuminata subsp. malaccensis]		0.1	0.05	0.1	0.09	1.81	30.44	12.01	14.75	171.94	7.43	0	Up
LOC121981267	XP_042389641.1	product=guanylate kinase 1-like	PF00625(Guanylate kinase);	Os12g0515600	PREDICTED: guanylate kinase 1-like [Musa acuminata subsp. malaccensis]		5.63	6.35	9.87	7.29	16.2	14.6	13.58	14.79	2.01	1.01	0.01	Up
LOC121980624	XP_042388667.1	product=auxin-responsive protein IAA10-like	PF02309(AUX/IAA family);	OJ1136_C12.16-1	hypothetical protein C4D60_Mb02t06200 [Musa balbisiana]		7.41	6.14	6.1	6.55	11.41	17.42	15.66	14.83	2.26	1.17	0	Up
LOC122013866	XP_042426019.1	product=uncharacterized protein LOC122013866	PF03168(Late embryogenesis abundant protein);		PREDICTED: uncharacterized protein LOC103981098 [Musa acuminata subsp. malaccensis]		5.74	5.15	6.59	5.83	11.51	17.97	15.07	14.85	2.54	1.35	0	Up
LOC122044168	XP_042460635.1	product=transcription factor IBH1-like	#N/A	MFL8.8	transcription factor IBH1 [Elaeis guineensis]		1.74	4.12	5.46	3.77	10.54	17.33	16.93	14.93	4	2	0	Up
LOC121970778	XP_042377665.1	product=calcium-dependent protein kinase 20-like	PF13202(EF hand);PF00036(EF hand);PF00069(Protein kinase domain);PF13499(EF-hand domain pair);	OJ1092_A07.132	PREDICTED: calcium-dependent protein kinase 20-like [Musa acuminata subsp. malaccensis]		6.16	3.79	5.56	5.17	9.02	25.12	10.7	14.95	2.85	1.51	0.01	Up
LOC122007365	XP_042419162.1	product=UDP-glycosyltransferase 87A2-like	PF00201(UDP-glucoronosyl and UDP-glucosyl transferase);	T27E13.12	hypothetical protein BHE74_00018178 [Ensete ventricosum]		4.54	5.08	6.58	5.4	12.7	14.82	17.42	14.98	2.78	1.48	0	Up
LOC122029902	XP_042444974.1	product=fasciclin-like arabinogalactan protein 2	PF02469(Fasciclin domain);	T20K18.80	PREDICTED: fasciclin-like arabinogalactan protein 2 [Musa acuminata subsp. malaccensis]		3.73	4.12	6.63	4.83	14.79	16.72	13.68	15.06	3.1	1.63	0	Up
LOC122035977	XP_042451073.1	product=WRKY transcription factor WRKY28-like	PF03106(WRKY DNA -binding domain);	F23A5.19	PREDICTED: WRKY transcription factor WRKY71 [Musa acuminata subsp. malaccensis]		4.12	3.46	4.09	3.89	2.74	28.38	14.16	15.09	3.91	1.97	0.05	Up
LOC122035859	XP_042450934.1	product=chitin-inducible gibberellin-responsive protein 1-like	PF03514(GRAS domain family);	OsJ_24639	PREDICTED: chitin-inducible gibberellin-responsive protein 1-like [Musa acuminata subsp. malaccensis]		2.66	4.24	7.93	4.94	7.76	26.27	11.38	15.14	3.07	1.62	0.03	Up
LOC121970477	XP_042377174.1	product=uncharacterized protein LOC121970477	#N/A				1.26	1.24	1.57	1.36	21.64	15.17	8.73	15.18	10.83	3.44	0	Up
LOC121976697	XP_042384915.1	product=BTB/POZ domain-containing protein At1g67900-like	PF03000(NPH3 family);	T23K23.25	PREDICTED: BTB/POZ domain-containing protein At1g67900 [Musa acuminata subsp. malaccensis]		0.64	1.65	1	1.1	22.5	11.35	11.71	15.19	13.56	3.76	0	Up
LOC121981635	XP_042390178.1	product=WRKY transcription factor 6-like	PF03106(WRKY DNA -binding domain);	F19K23.22	PREDICTED: probable WRKY transcription factor 31 [Musa acuminata subsp. malaccensis]		5.5	7.29	5.18	5.99	12.32	19.95	13.43	15.23	2.52	1.34	0	Up
LOC122003634	XP_042414647.1	product=uncharacterized protein LOC122003634	#N/A				0.44	1.72	0.65	0.94	18.11	6.2	21.39	15.23	16.34	4.03	0	Up
LOC122025507	XP_042440254.1	product=probable transcription factor GLK1	PF00249(Myb-like DNA-binding domain);	OSJNBa0031J07.13	hypothetical protein C4D60_Mb07t18180 [Musa balbisiana]		2.3	7.95	6.76	5.67	15.16	18.12	12.65	15.31	2.69	1.43	0.02	Up
LOC122012863	XP_042425454.1	product=uncharacterized protein LOC122012863	#N/A		PREDICTED: uncharacterized protein LOC103976656 [Musa acuminata subsp. malaccensis]		2.23	2.1	5.11	3.15	8.87	14.69	22.44	15.34	4.99	2.32	0	Up
LOC122051693	XP_042468849.1	product=probable xyloglucan endotransglucosylase/hydrolase protein 8 isoform X2	PF00722(Glycosyl hydrolases family 16);PF06955(Xyloglucan endo-transglycosylase (XET) C-terminus);	T23J18.21	PREDICTED: probable xyloglucan endotransglucosylase/hydrolase protein 8 [Musa acuminata subsp. malaccensis]		0.88	0.92	2.52	1.44	18.51	13.06	14.46	15.34	10.55	3.4	0	Up
LOC121988983	XP_042398676.1	product=PRA1 family protein B2-like	PF03208(PRA1 family protein);	T19C21.15	PREDICTED: PRA1 family protein B4-like [Musa acuminata subsp. malaccensis]		2.09	1.07	5.51	2.89	2.89	21.25	22.45	15.53	5.55	2.47	0.03	Up
LOC121981158	XP_042389469.1	product=calmodulin-like protein 11	PF13499(EF-hand domain pair);	F5N5.10	hypothetical protein GW17_00019358 [Ensete ventricosum]		3.26	2.13	4.14	3.18	2.69	19.15	24.78	15.54	5.05	2.34	0.02	Up
LOC121989772	XP_042399940.1	product=ethylene-responsive transcription factor ERF003-like	PF00847(AP2 domain);	F21J6.103	ethylene-responsive transcription factor ERF003-like [Phoenix dactylifera]		1.66	1.63	1.06	1.45	7.53	16	23.09	15.54	10.92	3.45	0	Up
LOC122042642	XP_042458808.1	product=lon protease homolog 2%2C peroxisomal-like isoform X5	PF05362(Lon protease (S16) C-terminal proteolytic domain);PF00004(ATPase family associated with various cellular activities (AAA));	OsI_32159	lon protease homolog 2, peroxisomal [Elaeis guineensis]		2.96	4.3	2.35	3.2	1.63	25.04	20	15.55	4.96	2.31	0.03	Up
LOC121983223	XP_042392111.1	product=probable WRKY transcription factor 40	PF03106(WRKY DNA -binding domain);	F23A5.19	hypothetical protein C4D60_Mb07t08060 [Musa balbisiana]		1.49	0.81	0.1	0.8	1.42	15.66	29.81	15.63	20.07	4.33	0.02	Up
LOC121993124	XP_042403733.1	product=transcription factor PCF2-like	PF03634(TCP family transcription factor);	OsI_029094	PREDICTED: transcription factor PCF2-like [Musa acuminata subsp. malaccensis]		7.62	5.12	7.56	6.77	15.43	14.47	17.02	15.64	2.3	1.2	0	Up
LOC122029526	XP_042444481.1	product=MLO-like protein 14	PF03094(Mlo family);	MGN6.12	PREDICTED: MLO-like protein 14 isoform X1 [Musa acuminata subsp. malaccensis]		1.6	5.21	4.42	3.74	16.51	20.61	9.82	15.64	4.12	2.04	0	Up
LOC122011646	XP_042423958.1	product=transcription factor ILI5-like	PF00010(Helix-loop-helix DNA-binding domain);	OsI_08935	hypothetical protein C4D60_Mb06t04020 [Musa balbisiana]		0.69	4.47	3.98	3.05	8.63	19.69	18.62	15.65	5.25	2.39	0.01	Up
LOC122011817	XP_042424138.1	product=ubiquinol oxidase 1a%2C mitochondrial-like	PF01786(Alternative oxidase);	OsJ_16032	PREDICTED: ubiquinol oxidase 2, mitochondrial-like [Musa acuminata subsp. malaccensis]		8.87	7.03	7.06	7.66	14.58	21.45	11.28	15.77	2.02	1.01	0.02	Up
LOC121985149	XP_042394376.1	product=UPF0496 protein 1-like	PF05055(Protein of unknown function (DUF677));	OsI_010151	hypothetical protein C4D60_Mb06t25920 [Musa balbisiana]		0.73	0.93	3.54	1.73	2.65	25.17	19.52	15.78	9.39	3.23	0	Up
LOC122016899	XP_042430264.1	product=uncharacterized protein LOC122016899	#N/A		PREDICTED: uncharacterized protein LOC103976438 [Musa acuminata subsp. malaccensis]		5.03	3.29	7.4	5.24	13.03	17.64	16.9	15.86	3.03	1.6	0	Up
LOC122021689	XP_042435773.1	product=AT-hook motif nuclear-localized protein 17-like	PF03479(Plants and Prokaryotes Conserved (PCC) domain);	K2I5.6	putative DNA-binding protein ESCAROLA [Carex littledalei]		7.54	4.98	6.07	6.2	14.16	14.79	18.65	15.87	2.55	1.35	0	Up
LOC122050459	XP_042467295.1	product=phenolic glucoside malonyltransferase 2-like	PF02458(Transferase family);	MOD1_4	PREDICTED: phenolic glucoside malonyltransferase 1-like [Musa acuminata subsp. malaccensis]		6.21	7.24	4.25	5.9	9.54	25.4	13.15	16.03	2.7	1.43	0.02	Up
LOC121991969	XP_042401992.1	product=tubulin beta chain-like	PF03953(Tubulin C-terminal domain);PF00091(Tubulin/FtsZ family, GTPase domain);	TUB1	PREDICTED: tubulin beta chain-like [Musa acuminata subsp. malaccensis]		2.18	5.16	7.69	5.01	16.81	16.7	14.6	16.03	3.2	1.68	0	Up
LOC122038431	XP_042454115.1	product=nucleoside diphosphate kinase B-like	PF00334(Nucleoside diphosphate kinase);		nucleoside diphosphate kinase B [Phoenix dactylifera]		9.38	7.17	6.8	7.78	16.43	16.42	15.45	16.1	2.04	1.03	0.01	Up
LOC121986478	XP_042396380.1	product=uncharacterized protein LOC121986478	PF14009(PADRE domain);		PREDICTED: uncharacterized protein LOC103983586 [Musa acuminata subsp. malaccensis]		4.45	5.41	2.74	4.2	13.03	22.88	12.4	16.1	3.78	1.92	0	Up
LOC122023966	XP_042438355.1	product=uncharacterized protein LOC122023966	#N/A				6.49	3.45	1.71	3.89	6.49	21.11	20.86	16.16	4.17	2.06	0.02	Up
LOC122029681	XP_042444705.1	product=uncharacterized protein LOC122029681	#N/A		hypothetical protein C4D60_Mb08t17360 [Musa balbisiana]		7.76	7.1	9.16	8.01	10.71	20.17	17.66	16.18	2.03	1.02	0.03	Up
LOC122000703	XP_042411060.1	product=zinc finger CCCH domain-containing protein 33-like	PF18044(CCCH-type zinc finger);PF12796(Ankyrin repeats (3 copies));	OSJNBa0056I11.7	hypothetical protein C4D60_Mb05t29970 [Musa balbisiana]		4.91	4.92	10.32	6.72	13.17	24.47	10.99	16.21	2.39	1.26	0.04	Up
LOC122008930	XP_042420778.1	product=U-box domain-containing protein 4-like	PF00514(Armadillo/beta-catenin-like repeat);	F12A12.30	PREDICTED: U-box domain-containing protein 4-like isoform X2 [Musa acuminata subsp. malaccensis]		9.96	5.62	5.13	6.9	11.43	15.5	21.77	16.23	2.36	1.24	0.05	Up
LOC122025765	XP_042440573.1	product=uncharacterized protein LOC122025765	#N/A		hypothetical protein C4D60_Mb05t04150 [Musa balbisiana]		7.51	5.2	9.02	7.24	9.82	18.23	20.66	16.24	2.27	1.18	0.05	Up
LOC122000789	XP_042411181.1	product=auxin-responsive protein IAA17-like	PF02309(AUX/IAA family);	F19B15.110	hypothetical protein C4D60_Mb07t18300 [Musa balbisiana]		1.84	4.49	8.04	4.79	20.31	17.42	10.99	16.24	3.34	1.74	0.01	Up
LOC122012358	XP_042424811.1	product=probable pectate lyase 8	PF00544(Pectate lyase);	F17A9.16	PREDICTED: probable pectate lyase 8 isoform X2 [Musa acuminata subsp. malaccensis]		1.76	4.71	7.27	4.58	17.22	26.42	5.16	16.27	3.47	1.79	0.04	Up
LOC121979272	XP_042387172.1	product=thaumatin-like protein 1	PF00314(Thaumatin family);	T19F6.2	PREDICTED: thaumatin-like protein 1b [Musa acuminata subsp. malaccensis]		1.1	2.52	4.99	2.87	10.3	27.41	11.24	16.32	5.69	2.51	0	Up
LOC122053242	XP_042471133.1	product=protein ROH1-like	PF05633(Protein BYPASS1-related);	T12P18.5	hypothetical protein B296_00002679 [Ensete ventricosum]		3.8	4.15	4.83	4.26	6.21	29.99	12.79	16.33	3.83	1.94	0.01	Up
LOC122047416	XP_042464634.1	product=uncharacterized protein LOC122047416	#N/A		hypothetical protein B296_00022213 [Ensete ventricosum]		0.58	2.03	1.87	1.5	19.53	11.62	17.87	16.34	10.92	3.45	0	Up
LOC122023593	XP_042437715.1	product=beta-fructofuranosidase%2C insoluble isoenzyme 3-like	PF00251(Glycosyl hydrolases family 32 N-terminal domain);PF08244(Glycosyl hydrolases family 32 C terminal);	OJ000126_13.7	PREDICTED: beta-fructofuranosidase, insoluble isoenzyme 3 [Musa acuminata subsp. malaccensis]		5.76	4.43	5.34	5.18	14.22	18.67	16.14	16.34	3.13	1.65	0	Up
LOC121970549	XP_042377266.1	product=hypersensitive-induced response protein-like protein 1 isoform X2	PF01145(SPFH domain / Band 7 family);	OsJ_19752	PREDICTED: hypersensitive-induced response protein 1-like [Musa acuminata subsp. malaccensis]		2.42	4.56	4.86	3.95	17.35	16.44	15.3	16.36	4.12	2.04	0	Up
LOC122007401	XP_042419203.1	product=uncharacterized protein LOC122007401	PF14364(Domain of unknown function (DUF4408));PF05553(Cotton fibre expressed protein);	MHM17.10	hypothetical protein C4D60_Mb10t09340 [Musa balbisiana]		0.45	2.28	2.9	1.88	3.07	20.15	25.9	16.37	9.12	3.19	0	Up
LOC121970288	XP_042376829.1	product=F-box protein At1g78280-like	PF12937(F-box-like);PF13621(Cupin-like domain);	F3F9.18	hypothetical protein C4D60_Mb01t24490 [Musa balbisiana]		3.56	3.84	5.02	4.14	3.39	27	18.82	16.4	4.04	2.01	0.02	Up
LOC122027936	XP_042442884.1	product=uncharacterized protein LOC122027936 isoform X2	PF05623(Protein of unknown function (DUF789));		PREDICTED: uncharacterized protein LOC103978246 [Musa acuminata subsp. malaccensis]		5.78	8.33	7.82	7.31	10.45	19.82	19.24	16.5	2.28	1.19	0.02	Up
LOC122006099	XP_042417386.1	product=heavy metal-associated isoprenylated plant protein 16-like	#N/A	PIK-1	heavy metal-associated isoprenylated plant protein 47-like [Asparagus officinalis]		3.28	2.86	3.62	3.25	8.09	25.91	15.52	16.51	5.08	2.35	0	Up
LOC122022467	XP_042436420.1	product=LEAF RUST 10 DISEASE-RESISTANCE LOCUS RECEPTOR-LIKE PROTEIN KINASE-like 2.7	PF13947(Wall-associated receptor kinase galacturonan-binding);	LRK10	PREDICTED: rust resistance kinase Lr10-like [Musa acuminata subsp. malaccensis]		7.27	6.8	4.93	6.33	9.88	22	17.71	16.53	2.61	1.38	0.01	Up
LOC122047147	XP_042464180.1	product=lon protease homolog 2%2C peroxisomal-like isoform X3	PF00004(ATPase family associated with various cellular activities (AAA));PF05362(Lon protease (S16) C-terminal proteolytic domain);	OsI_32159	lon protease homolog 2, peroxisomal [Elaeis guineensis]		2.05	2.32	1.54	1.97	1.39	23.84	24.55	16.59	8.66	3.11	0.04	Up
LOC122046999	XP_042463931.1	product=uncharacterized protein At3g27210-like	#N/A	K17E12.3	hypothetical protein C4D60_Mb05t26870 [Musa balbisiana]		6.79	4.6	6.74	6.04	14.49	11.39	23.91	16.6	2.77	1.47	0.01	Up
LOC122000919	XP_042411356.1	product=thioredoxin 1-like	PF00085(Thioredoxin);	OsJ_07676	PREDICTED: uncharacterized protein LOC103972024 isoform X1 [Musa acuminata subsp. malaccensis]		5.69	8.41	9.46	7.86	17.92	13.78	18.09	16.6	2.11	1.08	0.01	Up
LOC122036846	XP_042452196.1	product=O-fucosyltransferase 7-like	PF10250(GDP-fucose protein O-fucosyltransferase);	F12K8.19	PREDICTED: uncharacterized protein At1g04910-like [Musa acuminata subsp. malaccensis]		2.26	5.02	6.01	4.43	17.83	17.48	14.49	16.6	3.73	1.9	0	Up
LOC122031031	XP_042446014.1	product=protein ALP1-like	PF13359(DDE superfamily endonuclease);	T22E16.10	PREDICTED: putative nuclease HARBI1 [Musa acuminata subsp. malaccensis]		2.27	2.49	7.24	4	7.79	29.8	12.26	16.62	4.17	2.06	0.01	Up
LOC122016937	XP_042430308.1	product=remorin-like	PF03763(Remorin, C-terminal region);		unknown [Lotus japonicus]		3.88	4.22	8.34	5.48	20	10.25	19.71	16.65	3.04	1.6	0.01	Up
LOC122030350	XP_042445496.1	product=transcription factor PCF2-like	PF03634(TCP family transcription factor);	OsI_029094	hypothetical protein BHE74_00018785 [Ensete ventricosum]		5.84	9.87	9.33	8.34	15.32	15.8	19.04	16.72	2.01	1.01	0.02	Up
LOC122030240	XP_042445349.1	product=homeobox-leucine zipper protein HOX21-like isoform X3	PF00046(Homeodomain);PF02183(Homeobox associated leucine zipper);	OSJNBa0091P11.3	hypothetical protein GW17_00007252, partial [Ensete ventricosum]		2.67	4.09	6.91	4.56	15.86	12.93	21.43	16.74	3.71	1.89	0	Up
LOC122020785	XP_042434740.1	product=small polypeptide DEVIL 13-like	PF08137(DVL family);		hypothetical protein B296_00040649, partial [Ensete ventricosum]		3.55	4.84	4.75	4.38	20.7	8.12	21.41	16.75	3.82	1.93	0	Up
LOC122051691	XP_042468847.1	product=GDSL esterase/lipase At5g55050-like	PF00657(GDSL-like Lipase/Acylhydrolase);	K13P22.5	PREDICTED: GDSL esterase/lipase At5g55050-like [Musa acuminata subsp. malaccensis]		3.12	4.05	4.62	3.93	6.44	24.65	19.26	16.78	4.34	2.12	0	Up
LOC121976024	XP_042383933.1	product=long chain base biosynthesis protein 2a-like	PF00155(Aminotransferase class I and II);	OsJ_34042	hypothetical protein C4D60_Mb06t07200 [Musa balbisiana]		9.49	7.68	6.09	7.75	15.82	14.95	19.58	16.79	2.15	1.11	0.01	Up
LOC122023103	XP_042437128.1	product=exocyst complex component EXO70B1-like	PF03081(Exo70 exocyst complex subunit);	MQJ2.3	PREDICTED: exocyst complex component EXO70B1 [Musa acuminata subsp. malaccensis]		6.79	7.28	6.2	6.76	8.93	19.35	22.08	16.79	2.52	1.33	0.02	Up
LOC122016820	XP_042430164.1	product=probable membrane-associated kinase regulator 6	#N/A	MXC20.13	hypothetical protein BHM03_00018442 [Ensete ventricosum]		2.63	6.32	3.58	4.18	24.43	8.23	17.73	16.8	3.97	1.99	0	Up
LOC122033420	XP_042448369.1	product=protein SAR DEFICIENT 1-like	PF07887(Calmodulin binding protein-like);	MUA2.16	PREDICTED: protein SAR DEFICIENT 1-like [Musa acuminata subsp. malaccensis]		9.55	6.11	5.47	7.04	11.34	19.93	19.16	16.81	2.38	1.25	0.02	Up
LOC121984526	XP_042393423.1	product=auxin-responsive protein IAA10-like isoform X2	PF02309(AUX/IAA family);	OsI_009261	hypothetical protein C4D60_Mb02t06200 [Musa balbisiana]		4.79	4.53	6.38	5.24	12.94	20.18	17.4	16.84	3.22	1.68	0	Up
LOC121975621	XP_042383306.1	product=hypersensitive-induced response protein-like protein 1	PF01145(SPFH domain / Band 7 family);	OsJ_19752	PREDICTED: hypersensitive-induced response protein 1-like [Musa acuminata subsp. malaccensis]		4.7	4.73	5.15	4.86	17.67	15.97	16.91	16.85	3.44	1.78	0	Up
LOC122021879	XP_042435984.1	product=cytokinin dehydrogenase 11-like isoform X2	PF09265(Cytokinin dehydrogenase 1, FAD and cytokinin binding);PF01565(FAD binding domain);	P0690E03.23	PREDICTED: LOW QUALITY PROTEIN: cytokinin dehydrogenase 11 [Musa acuminata subsp. malaccensis]		5.58	9.11	9.3	8	22.73	14.77	13.07	16.86	2.07	1.05	0.01	Up
LOC122028603	XP_042443379.1	product=probable serine/threonine-protein kinase PBL16	PF07714(Protein tyrosine and serine/threonine kinase);	MCD7.23	hypothetical protein C4D60_Mb08t27030 [Musa balbisiana]		6.63	6.06	6.73	6.47	13.73	25.98	10.87	16.86	2.56	1.36	0.01	Up
LOC122008852	XP_042420662.1	product=sugar transport protein MST4	PF00083(Sugar (and other) transporter);	Os03g0218400	PREDICTED: sugar transport protein 13-like [Musa acuminata subsp. malaccensis]		3.5	4.01	5.15	4.22	4.27	29.66	16.68	16.87	4.04	2.02	0.01	Up
LOC121992470	XP_042402815.1	product=uncharacterized protein LOC121992470	PF00646(F-box domain);		hypothetical protein BHM03_00032720 [Ensete ventricosum]		8.58	7.83	8.8	8.4	11.96	15.89	22.91	16.92	2.03	1.02	0.04	Up
LOC122045931	XP_042462300.1	product=uncharacterized protein LOC122045931	#N/A		hypothetical protein C4D60_Mb04t20520 [Musa balbisiana]		7.95	8.72	7.93	8.2	19.52	15.55	15.83	16.97	2.04	1.03	0	Up
LOC122021799	XP_042435889.1	product=cytochrome P450 78A9-like	PF00067(Cytochrome P450);	F21F14.50	PREDICTED: cytochrome P450 78A9-like [Musa acuminata subsp. malaccensis]		3.91	6.83	6.76	5.84	29.91	11.8	9.22	16.98	2.8	1.49	0.01	Up
LOC121970680	XP_042377473.1	product=uncharacterized protein LOC121970680	PF07690(Major Facilitator Superfamily);		hypothetical protein C4D60_Mb05t19450 [Musa balbisiana]		7.47	5.34	4.69	5.84	9.56	16.28	25.38	17.08	2.97	1.57	0.01	Up
LOC122026199	XP_042440782.1	product=protein trichome birefringence-like 37	PF13839(GDSL/SGNH-like Acyl-Esterase family found in Pmr5 and Cas1p);PF14416(PMR5 N terminal Domain);	F28N24.24	hypothetical protein C4D60_Mb01t00390 [Musa balbisiana]		1.33	4.03	2.28	2.54	13.43	18.41	19.48	17.11	6.78	2.76	0	Up
LOC121981017	XP_042389267.1	product=deSI-like protein At4g17486 isoform X2	PF05903(PPPDE putative peptidase domain);	dl4780c	hypothetical protein C4D60_Mb04t36830 [Musa balbisiana]		3.12	8.91	8.12	6.72	24.5	14.53	12.32	17.12	2.5	1.32	0.03	Up
LOC121971694	XP_042379019.1	product=protein SAR DEFICIENT 1-like	PF07887(Calmodulin binding protein-like);	F14M19.80	PREDICTED: protein SAR DEFICIENT 1-like [Musa acuminata subsp. malaccensis]		4	2.16	5.26	3.81	5.52	28.6	17.28	17.13	4.53	2.18	0.01	Up
LOC122008897	XP_042420736.1	product=NAC domain-containing protein 68-like	PF02365(No apical meristem (NAM) protein);	B1148D12.1	hypothetical protein C4D60_Mb04t02350 [Musa balbisiana]		3.63	4.91	5.2	4.58	4.66	22.04	24.78	17.16	3.85	1.95	0.02	Up
LOC122042895	XP_042459217.1	product=uncharacterized protein LOC122042895	#N/A		hypothetical protein B296_00022213 [Ensete ventricosum]		1	1.6	3.28	1.96	20.53	10.99	19.97	17.16	8.78	3.14	0	Up
LOC122005419	XP_042416387.1	product=chaperone protein dnaJ 20%2C chloroplastic-like	PF00226(DnaJ domain);	F18A5.220	hypothetical protein GW17_00036651 [Ensete ventricosum]		4.7	5.12	6.74	5.52	11.85	25.64	14.01	17.17	3.09	1.63	0	Up
LOC122011585	XP_042423902.1	product=probable membrane-associated kinase regulator 6	#N/A		hypothetical protein BHM03_00018442 [Ensete ventricosum]		4.89	7.9	3.5	5.43	25.12	7.71	18.67	17.17	3.12	1.64	0.02	Up
LOC121985296	XP_042394593.1	product=glycerophosphodiester phosphodiesterase GDPDL4-like	PF03009(Glycerophosphoryl diester phosphodiesterase family);	MTE17.19	hypothetical protein C4D60_Mb09t11530 [Musa balbisiana]		5.33	4.86	5.67	5.29	12.5	23.23	15.85	17.2	3.24	1.69	0	Up
LOC122021356	XP_042435411.1	product=heat shock protein 81-1-like	PF02518(Histidine kinase-, DNA gyrase B-, and HSP90-like ATPase);PF00183(Hsp90 protein);	OsI_028744	PREDICTED: heat shock protein 81-1-like [Musa acuminata subsp. malaccensis]		4.65	5.82	6.35	5.61	20.23	18.78	12.96	17.33	3.03	1.6	0	Up
LOC122016908	XP_042430277.1	product=probable protein phosphatase 2C 62 isoform X2	PF00481(Protein phosphatase 2C);	OsJ_023427	hypothetical protein C4D60_Mb10t19530 [Musa balbisiana]		6.37	6.18	9.58	7.38	10.81	19.64	21.84	17.43	2.39	1.26	0.02	Up
LOC122023618	XP_042437763.1	product=calcium-binding protein KIC-like	PF13833(EF-hand domain pair);	F13A10.13	hypothetical protein GW17_00047944 [Ensete ventricosum]		3.05	3.7	8.47	5.07	6.62	23.2	22.51	17.44	3.52	1.82	0.04	Up
LOC121991214	XP_042401166.1	product=uncharacterized protein LOC121991214	#N/A		PREDICTED: uncharacterized protein LOC103992574 [Musa acuminata subsp. malaccensis]		4.16	3.84	6.93	4.98	24.1	15.98	12.29	17.46	3.43	1.78	0	Up
LOC121984927	XP_042394044.1	product=U-box domain-containing protein 44-like isoform X2	PF00514(Armadillo/beta-catenin-like repeat);	F2D10.27	hypothetical protein C4D60_Mb11t05490 [Musa balbisiana]		4.18	3.54	4.32	4.01	4.36	27.29	20.8	17.48	4.42	2.14	0	Up
LOC122038528	XP_042454253.1	product=flavanone 3-dioxygenase 2-like	PF03171(2OG-Fe(II) oxygenase superfamily);PF14226(non-haem dioxygenase in morphine synthesis N-terminal);	OSJNBa0040D23.1	hypothetical protein C4D60_Mb11t02500 [Musa balbisiana]		5.18	4.64	2.55	4.13	2.17	28.43	21.88	17.49	4.3	2.1	0.05	Up
LOC121983144	XP_042392044.1	product=uncharacterized protein LOC121983144	#N/A		hypothetical protein C4D60_Mb10t26280 [Musa balbisiana]		0.24	1.72	4.11	2.02	8.72	17.2	26.61	17.51	9.01	3.17	0	Up
LOC122032356	XP_042447573.1	product=auxin-responsive protein IAA20-like	PF02309(AUX/IAA family);	OsJ_20255	PREDICTED: auxin-responsive protein IAA9-like isoform X1 [Musa acuminata subsp. malaccensis]		1.96	1.21	0.65	1.27	21.99	13.04	17.52	17.52	13.49	3.75	0	Up
LOC121981276	XP_042389653.1	product=UPF0496 protein 1-like	PF05055(Protein of unknown function (DUF677));	OsI_010151	hypothetical protein C4D60_Mb06t25920 [Musa balbisiana]		1.98	3.06	4.66	3.23	4.47	27.5	20.63	17.54	5.54	2.47	0	Up
LOC122051810	XP_042469042.1	product=endoglucanase 7-like	PF00759(Glycosyl hydrolase family 9);	P0684F11.11	PREDICTED: endoglucanase 7-like isoform X1 [Musa acuminata subsp. malaccensis]		8	10.04	7.88	8.64	12.99	23.04	16.69	17.57	2.03	1.02	0.02	Up
LOC121981699	XP_042390289.1	product=uncharacterized protein LOC121981699	#N/A		PREDICTED: uncharacterized protein LOC103991756 [Musa acuminata subsp. malaccensis]		6.4	10.92	6.72	8.02	15.73	14.84	22.17	17.58	2.21	1.14	0.02	Up
LOC121996439	XP_042406355.1	product=putative 12-oxophytodienoate reductase 5	PF00724(NADH:flavin oxidoreductase / NADH oxidase family);	OSJNBb0024N18.5	hypothetical protein C4D60_Mb02t21600 [Musa balbisiana]		4.22	7.09	2.88	4.73	8.43	18.63	25.76	17.61	3.8	1.93	0.01	Up
LOC121977863	XP_042386206.1	product=transcription factor HEC1-like	PF00010(Helix-loop-helix DNA-binding domain);	F11C1.170	hypothetical protein GW17_00007001 [Ensete ventricosum]		5.49	3.43	2.97	3.97	7.24	20.34	25.29	17.62	4.5	2.17	0	Up
LOC122001734	XP_042412557.1	product=zinc finger protein ZAT10-like	PF13912(C2H2-type zinc finger);	K8K14.19	hypothetical protein BHE74_00027653 [Ensete ventricosum]		5.66	6.4	8.46	6.84	14.4	15.81	22.68	17.63	2.6	1.38	0	Up
LOC122015850	XP_042428851.1	product=probable sugar phosphate/phosphate translocator At3g11320	PF03151(Triose-phosphate Transporter family);	F11B9.28	PREDICTED: probable sugar phosphate/phosphate translocator At3g11320 [Musa acuminata subsp. malaccensis]		6.36	8.3	9.14	7.93	13.26	24.96	14.75	17.66	2.21	1.15	0.01	Up
LOC122046090	XP_042462558.1	product=probable beta-1%2C4-xylosyltransferase IRX14	PF03360(Glycosyltransferase family 43);	OsJ_22428	hypothetical protein C4D60_Mb08t19490 [Musa balbisiana]		8.56	10.24	7.17	8.66	16.28	24.19	13.1	17.86	2.03	1.02	0.01	Up
LOC121970808	XP_042377709.1	product=probable CCR4-associated factor 1 homolog 11	PF04857(CAF1 family ribonuclease);	T6G21.2	PREDICTED: probable CCR4-associated factor 1 homolog 11 [Musa acuminata subsp. malaccensis]		2.52	1.92	3.96	2.8	13.04	25.9	14.67	17.87	6.35	2.67	0	Up
LOC121992496	XP_042402870.1	product=putative 12-oxophytodienoate reductase 5	PF00724(NADH:flavin oxidoreductase / NADH oxidase family);	OSJNBb0024N18.5	hypothetical protein C4D60_Mb02t21600 [Musa balbisiana]		2.12	4.47	2.37	2.99	6.74	19.88	27.36	17.99	6.2	2.63	0	Up
LOC121984551	XP_042393461.1	product=ran-binding protein 1 homolog c-like	PF00638(RanBP1 domain);	MZN1.4	hypothetical protein C4D60_Mb11t17400 [Musa balbisiana]		5.44	11.6	8.07	8.37	17.1	17.99	18.92	18	2.15	1.1	0.02	Up
LOC121967823	XP_042374230.1	product=glyceraldehyde-3-phosphate dehydrogenase 2%2C cytosolic-like	PF02800(Glyceraldehyde 3-phosphate dehydrogenase, C-terminal domain);PF00044(Glyceraldehyde 3-phosphate dehydrogenase, NAD binding domain);	H0302E05.3	PREDICTED: glyceraldehyde-3-phosphate dehydrogenase 2, cytosolic [Musa acuminata subsp. malaccensis]		5.95	5.25	4.62	5.27	26.49	16.18	11.44	18.04	3.3	1.72	0	Up
LOC122000263	XP_042410662.1	product=probable WRKY transcription factor 41	PF03106(WRKY DNA -binding domain);	F2P3.16	PREDICTED: probable WRKY transcription factor 53 [Musa acuminata subsp. malaccensis]		4.15	1.55	1.83	2.51	10.06	23.28	20.81	18.05	7.16	2.84	0	Up
LOC121976824	XP_042385125.1	product=calcium-dependent protein kinase 20-like	PF13202(EF hand);PF00036(EF hand);PF13499(EF-hand domain pair);PF00069(Protein kinase domain);	OJ1092_A07.132	PREDICTED: calcium-dependent protein kinase 20-like [Musa acuminata subsp. malaccensis]		7.47	5.55	5.13	6.05	8.42	31.63	14.18	18.07	2.96	1.56	0.02	Up
LOC122038224	XP_042453803.1	product=uncharacterized protein C24B11.05-like isoform X2	PF13419(Haloacid dehalogenase-like hydrolase);	SPAC24B11.05	PREDICTED: uncharacterized protein C24B11.05-like [Musa acuminata subsp. malaccensis]		1.5	2.71	4.38	2.86	19.77	17.54	17.04	18.12	6.3	2.66	0	Up
LOC121969789	XP_042375971.1	product=auxin response factor 23-like isoform X2	PF06507(Auxin response factor);PF02309(AUX/IAA family);PF02362(B3 DNA binding domain);	Os11g0523800	PREDICTED: auxin response factor 24-like isoform X2 [Musa acuminata subsp. malaccensis]		8.56	9.59	6.76	8.3	24.49	17.78	12.68	18.31	2.14	1.1	0	Up
LOC122015652	XP_042428586.1	product=protein PYRICULARIA ORYZAE RESISTANCE 21-like	#N/A	OsI_15741	protein PYRICULARIA ORYZAE RESISTANCE 21 [Ananas comosus]		0.5	4.06	7.62	4.06	13.76	23.57	17.64	18.32	4.57	2.19	0.03	Up
LOC122001031	XP_042411521.1	product=carboxyvinyl-carboxyphosphonate phosphorylmutase%2C chloroplastic-like	PF13714(Phosphoenolpyruvate phosphomutase);	F22K20.14	PREDICTED: carboxyvinyl-carboxyphosphonate phosphorylmutase, chloroplastic-like [Musa acuminata subsp. malaccensis]		2.06	4.32	1.82	2.73	24.85	24.03	6.68	18.52	6.53	2.71	0	Up
LOC122020139	XP_042433891.1	product=uncharacterized protein LOC122020139	PF03168(Late embryogenesis abundant protein);		PREDICTED: uncharacterized protein LOC103981098 [Musa acuminata subsp. malaccensis]		8.59	7.35	7.28	7.74	17.26	18.38	19.94	18.53	2.38	1.25	0	Up
LOC122043353	XP_042459858.1	product=scarecrow-like protein 9	PF03514(GRAS domain family);	F13M22.15	hypothetical protein GW17_00012373 [Ensete ventricosum]		6.55	6.09	7.88	6.84	11.05	29.09	15.45	18.53	2.7	1.43	0.01	Up
LOC122000351	XP_042410713.1	product=ethylene-responsive transcription factor ERF071-like	PF00847(AP2 domain);	MLN21.1	hypothetical protein C4D60_Mb08t22810 [Musa balbisiana]		5.23	5.54	3.66	4.81	13.16	16.31	26.26	18.58	3.91	1.97	0	Up
LOC121970605	XP_042377344.1	product=NEDD8 ultimate buster 1-like	PF00627(UBA/TS-N domain);		hypothetical protein C4D60_Mb06t31340 [Musa balbisiana]		8.51	8.94	9.3	8.92	20.43	16.75	18.57	18.59	2.06	1.05	0	Up
LOC122015435	XP_042428241.1	product=alpha-1%2C3-arabinosyltransferase XAT2-like	PF04577(Glycosyltransferase 61);	OJ1116_E03.2	PREDICTED: uncharacterized protein LOC103992256 isoform X1 [Musa acuminata subsp. malaccensis]		6.67	9.76	10.65	9.03	17.03	20.1	18.72	18.62	2.06	1.04	0	Up
LOC122000475	XP_042410800.1	product=transcription factor LRL3-like	PF00010(Helix-loop-helix DNA-binding domain);	F11C1.170	hypothetical protein GW17_00007001 [Ensete ventricosum]		0.96	4.16	3.19	2.77	7	22.62	26.61	18.75	7	2.81	0	Up
LOC121977449	XP_042385953.1	product=NAC domain-containing protein 22-like	PF02365(No apical meristem (NAM) protein);	GLYMA_12G022700	hypothetical protein C4D60_Mb11t01090 [Musa balbisiana]		3.62	3.24	4.52	3.8	10.74	28.43	17.08	18.75	4.94	2.3	0	Up
LOC122003828	XP_042414757.1	product=trans-resveratrol di-O-methyltransferase-like	PF00891(O-methyltransferase domain);PF08100(Dimerisation domain);	VIT_12s0028g01880	hypothetical protein C4D60_Mb04t17810 [Musa balbisiana]		6.18	6.94	4.2	5.77	16.83	11.24	28.3	18.79	3.29	1.72	0	Up
LOC122010318	XP_042422742.1	product=protein PHOSPHATE STARVATION RESPONSE 3-like	PF00249(Myb-like DNA-binding domain);PF14379(MYB-CC type transfactor, LHEQLE motif);	OsJ_05314	PREDICTED: protein PHOSPHATE STARVATION RESPONSE 3 [Musa acuminata subsp. malaccensis]		6.83	3.9	4.57	5.1	29.01	12.09	15.39	18.83	3.57	1.84	0	Up
LOC122011592	XP_042423907.1	product=uncharacterized protein LOC122011592	#N/A		unnamed protein product [Microthlaspi erraticum]		1.94	2.03	2.64	2.2	26.29	12.15	18.18	18.87	8.42	3.07	0	Up
LOC122046016	XP_042462426.1	product=uncharacterized protein LOC122046016	PF13968(Domain of unknown function (DUF4220));PF04578(Protein of unknown function, DUF594);		hypothetical protein FCM35_KLT00376 [Carex littledalei]		2.14	2.54	3.55	2.74	16.15	19.57	20.93	18.88	6.9	2.79	0	Up
LOC122001550	XP_042412284.1	product=protein argonaute MEL1-like isoform X2	PF16487(Mid domain of argonaute);PF02170(PAZ domain);PF16488(Argonaute linker 2 domain);PF08699(Argonaute linker 1 domain);PF02171(Piwi domain);PF16486(N-terminal domain of argonaute);	OSJNBa0052F07.11	protein argonaute MEL1 isoform X2 [Elaeis guineensis]		6.34	4.09	8.3	6.24	12.39	30.76	13.82	18.99	3.01	1.59	0.01	Up
LOC121971306	XP_042378434.1	product=granule-bound starch synthase 1b%2C chloroplastic/amyloplastic-like	PF00534(Glycosyl transferases group 1);PF08323(Starch synthase catalytic domain);	GBSS	PREDICTED: granule-bound starch synthase 1, chloroplastic/amyloplastic [Musa acuminata subsp. malaccensis]		0.89	0.87	0.65	0.81	51.83	4.92	0.23	19	21.54	4.43	0.05	Up
LOC122020489	XP_042434372.1	product=B3 domain-containing protein Os07g0679700-like isoform X3	PF02362(B3 DNA binding domain);PF07496(CW-type Zinc Finger);	OJ1205_F02.12	PREDICTED: B3 domain-containing protein Os07g0679700 isoform X2 [Musa acuminata subsp. malaccensis]		4.94	7.13	8.15	6.74	23.13	20.8	13.16	19.03	2.77	1.47	0	Up
LOC122030016	XP_042445101.1	product=U-box domain-containing protein 40-like	PF04564(U-box domain);PF00514(Armadillo/beta-catenin-like repeat);	MQN23.13	hypothetical protein GW17_00035829 [Ensete ventricosum]		5.46	5.31	8.55	6.44	10.81	18.24	28.1	19.05	3.02	1.6	0.01	Up
LOC121979658	XP_042387586.1	product=NDR1/HIN1-like protein 13	PF03168(Late embryogenesis abundant protein);	At2g27080	hypothetical protein C4D60_Mb03t03360 [Musa balbisiana]		8.31	5.02	8.53	7.29	11.87	24.86	20.45	19.06	2.62	1.39	0.02	Up
LOC121976455	XP_042384557.1	product=probable metal-nicotianamine transporter YSL12 isoform X3	PF03169(OPT oligopeptide transporter protein);	OSJNBb0065J09.17	PREDICTED: probable metal-nicotianamine transporter YSL12 [Musa acuminata subsp. malaccensis]		1.18	1.01	0.96	1.05	13.19	25.62	18.57	19.13	18.17	4.18	0	Up
LOC122052846	XP_042470510.1	product=chaperone protein dnaJ 11%2C chloroplastic-like	PF00226(DnaJ domain);	T19K4.170	hypothetical protein GW17_00057690 [Ensete ventricosum]		9.26	9.72	8.26	9.08	23.76	16.42	17.56	19.25	2.08	1.06	0	Up
LOC122030463	XP_042445607.1	product=WRKY transcription factor WRKY51-like isoform X2	PF03106(WRKY DNA -binding domain);PF10533(Plant zinc cluster domain);	OsJ_14148	PREDICTED: WRKY transcription factor WRKY51 isoform X1 [Musa acuminata subsp. malaccensis]		4.76	5.05	5.05	4.95	6.34	22.84	28.59	19.26	3.98	1.99	0.01	Up
LOC121969381	XP_042375395.1	product=1%2C4-alpha-glucan-branching enzyme%2C chloroplastic/amyloplastic-like	PF02806(Alpha amylase, C-terminal all-beta domain);PF02922(Carbohydrate-binding module 48 (Isoamylase N-terminal domain));PF00128(Alpha amylase, catalytic domain);	P0017G10.8-1	PREDICTED: 1,4-alpha-glucan-branching enzyme, chloroplastic/amyloplastic-like isoform X1 [Musa acuminata subsp. malaccensis]		1.97	2.46	4.08	2.83	43.99	10.05	4.2	19.41	6.44	2.69	0	Up
LOC122014437	XP_042426607.1	product=uncharacterized protein LOC122014437	PF04578(Protein of unknown function, DUF594);PF13968(Domain of unknown function (DUF4220));		uncharacterized protein LOC105034708 [Elaeis guineensis]		6.6	5.96	9.41	7.33	17.46	22.73	18.34	19.51	2.65	1.4	0	Up
LOC121992680	XP_042403129.1	product=phosphomethylethanolamine N-methyltransferase-like isoform X2	PF13489(Methyltransferase domain);PF08241(Methyltransferase domain);	T1N15.22/T1N15.23	PREDICTED: phosphomethylethanolamine N-methyltransferase [Musa acuminata subsp. malaccensis]		0.94	2.7	2.7	2.11	17.51	22.93	18.09	19.51	9.23	3.21	0	Up
LOC122017542	XP_042431153.1	product=cyclin-dependent protein kinase inhibitor SMR4-like	#N/A	F22G5.11	hypothetical protein C4D60_Mb04t28680 [Musa balbisiana]		2.08	1.28	4.39	2.58	7.06	14.19	37.41	19.55	7.91	2.98	0	Up
LOC122009494	XP_042421610.1	product=auxin-responsive protein IAA17-like	PF02309(AUX/IAA family);	F19B15.110	PREDICTED: auxin-responsive protein IAA17-like [Musa acuminata subsp. malaccensis]		4.14	6.14	11.83	7.37	27.74	18.51	12.46	19.57	2.6	1.38	0.02	Up
LOC122052053	XP_042469376.1	product=beta-1%2C3-galactosyltransferase 7-like	PF13334(Domain of unknown function (DUF4094));PF01762(Galactosyltransferase);	F28K19.2	PREDICTED: beta-1,3-galactosyltransferase 7 [Musa acuminata subsp. malaccensis]		7.97	9.31	11.78	9.69	12.79	24.69	21.5	19.66	2.04	1.03	0.04	Up
LOC122034938	XP_042450228.1	product=expansin-A4-like	PF03330(Lytic transglycolase);PF01357(Expansin C-terminal domain);	OsJ_018161	Expansin-A2 [Ananas comosus]		0.66	1.77	1.19	1.21	13.76	32.56	12.76	19.7	16.2	4.02	0	Up
LOC121998168	XP_042408874.1	product=bZIP transcription factor 53-like	PF00170(bZIP transcription factor);	T12C14.120	bZIP transcription factor 53 [Elaeis guineensis]		6.48	6.55	4.55	5.86	9.45	26.69	23.01	19.72	3.39	1.76	0	Up
LOC122041909	XP_042457724.1	product=uncharacterized protein LOC122041909	PF04398(Protein of unknown function, DUF538);		hypothetical protein C4D60_Mb08t08190 [Musa balbisiana]		3.2	4.12	7.74	5.02	14.94	20.27	23.95	19.72	3.98	1.99	0	Up
LOC122041650	XP_042457344.1	product=vacuolar protein sorting-associated protein 29	PF12850(Calcineurin-like phosphoesterase superfamily domain);	T23J7.140	hypothetical protein C4D60_Mb08t16570 [Musa balbisiana]		11.65	8.77	6.32	8.92	23.81	12.64	22.73	19.73	2.18	1.13	0.04	Up
LOC121975493	XP_042383114.1	product=BEL1-like homeodomain protein 2	PF07526(Associated with HOX);PF05920(Homeobox KN domain);	AP22.90	PREDICTED: BEL1-like homeodomain protein 4 [Musa acuminata subsp. malaccensis]		9.05	8.15	6.67	7.96	18.94	19.49	21.04	19.83	2.47	1.31	0	Up
LOC121985499	XP_042394931.1	product=WRKY transcription factor 6-like	PF03106(WRKY DNA -binding domain);	F19K23.22	PREDICTED: probable WRKY transcription factor 31 [Musa acuminata subsp. malaccensis]		8.22	11.7	9.53	9.82	18.62	23.93	16.97	19.84	2	1	0	Up
LOC122006553	XP_042418037.1	product=protein SAR DEFICIENT 1-like	PF07887(Calmodulin binding protein-like);	MUA2.16	PREDICTED: protein SAR DEFICIENT 1-like [Musa acuminata subsp. malaccensis]		2.69	2.09	2.6	2.46	6.84	28.5	24.17	19.84	8.17	3.03	0	Up
LOC121992570	XP_042402969.1	product=putative disease resistance RPP13-like protein 1 isoform X2	PF00931(NB-ARC domain);	MOA2.9	PREDICTED: putative disease resistance RPP13-like protein 1 isoform X1 [Musa acuminata subsp. malaccensis]		4.18	4.89	8.16	5.74	10.48	29.47	19.6	19.85	3.48	1.8	0	Up
LOC122017191	XP_042430669.1	product=ubiquinol oxidase 1a%2C mitochondrial-like	PF01786(Alternative oxidase);	OsJ_16032	PREDICTED: ubiquinol oxidase 2, mitochondrial-like [Musa acuminata subsp. malaccensis]		10.62	6.83	7.14	8.2	13.05	26.45	20.25	19.91	2.42	1.27	0.02	Up
LOC121975958	XP_042383835.1	product=protein SAR DEFICIENT 1-like	PF07887(Calmodulin binding protein-like);	MSF3.13	PREDICTED: protein SAR DEFICIENT 1-like [Musa acuminata subsp. malaccensis]		4.58	3.44	5.88	4.63	5.71	34.98	19.06	19.92	4.33	2.11	0.01	Up
LOC121968112	XP_042374547.1	product=uncharacterized protein LOC121968112	#N/A		hypothetical protein C4D60_Mb05t12040 [Musa balbisiana]		2.02	2.46	2.1	2.2	27.9	15.84	16.04	19.93	8.87	3.15	0	Up
LOC121975610	XP_042383289.1	product=MACPF domain-containing protein NSL1-like isoform X2	PF01823(MAC/Perforin domain);	F3M18.18	PREDICTED: MACPF domain-containing protein NSL1 isoform X2 [Musa acuminata subsp. malaccensis]		9.83	8.63	8.47	8.98	13.71	24.71	21.64	20.02	2.23	1.16	0.01	Up
LOC121987834	XP_042397490.1	product=transcription factor IBH1-like 1	#N/A		hypothetical protein GW17_00027351 [Ensete ventricosum]		0.11	0.53	0.43	0.36	21.24	11.26	27.61	20.04	56.74	5.83	0	Up
LOC122029606	XP_042444605.1	product=chaperone protein dnaJ 11%2C chloroplastic-like	PF00226(DnaJ domain);	T19K4.170	PREDICTED: chaperone protein dnaJ 11, chloroplastic-like [Musa acuminata subsp. malaccensis]		7	8.04	13.1	9.38	18.33	16.74	25.06	20.04	2.15	1.11	0.04	Up
LOC121973210	XP_042380709.1	product=NAC domain-containing protein 22-like	PF02365(No apical meristem (NAM) protein);	OsJ_09306	hypothetical protein C4D60_Mb11t01090 [Musa balbisiana]		4.43	3.6	5.72	4.58	8.29	29.7	22.16	20.05	4.42	2.14	0	Up
LOC122034430	XP_042449615.1	product=cytokinin riboside 5'-monophosphate phosphoribohydrolase LOG1-like	PF03641(Possible lysine decarboxylase);	T1B3.18	cytokinin riboside 5'-monophosphate phosphoribohydrolase LOG1 [Elaeis guineensis]		8.73	3.36	2.35	4.81	26.15	12.88	21.17	20.07	4.06	2.02	0	Up
LOC121997088	XP_042407268.1	product=transcription factor PCF2-like	PF03634(TCP family transcription factor);	OsI_029094	PREDICTED: transcription factor PCF2-like [Musa acuminata subsp. malaccensis]		7.31	6.31	11.82	8.48	19.73	19.12	21.68	20.18	2.38	1.25	0	Up
LOC122025258	XP_042439976.1	product=cytochrome P450 78A9-like	PF00067(Cytochrome P450);	F21F14.50	PREDICTED: cytochrome P450 78A6-like [Musa acuminata subsp. malaccensis]		5.15	7.13	10.8	7.7	31.56	15.05	14.21	20.28	2.57	1.36	0.01	Up
LOC121991512	XP_042401441.1	product=uncharacterized protein LOC121991512	PF07939(Protein of unknown function (DUF1685));		PREDICTED: uncharacterized protein LOC103970739 [Musa acuminata subsp. malaccensis]		7.36	9.89	11.67	9.64	18.18	17.78	25.06	20.34	2.12	1.09	0.01	Up
LOC121995544	XP_042405235.1	product=phospholipase A1-IIdelta-like	PF01764(Lipase (class 3));	F14N22.2	PREDICTED: phospholipase A1-II 5-like [Musa acuminata subsp. malaccensis]		1.93	5.16	1.58	2.89	2.98	29.16	29.02	20.39	7.27	2.86	0	Up
LOC122041349	XP_042456932.1	product=auxin-induced protein 5NG4-like isoform X3	PF00892(EamA-like transporter family);		hypothetical protein C4D60_Mb06t10310 [Musa balbisiana]		0.34	1.01	0.63	0.66	32.98	12.65	15.57	20.4	30.13	4.91	0	Up
LOC121974578	XP_042381629.1	product=U-box domain-containing protein 4-like isoform X2	PF00514(Armadillo/beta-catenin-like repeat);	F28P10.170	PREDICTED: U-box domain-containing protein 4-like isoform X2 [Musa acuminata subsp. malaccensis]		2.54	2.34	3.44	2.77	5.41	31.75	24.14	20.43	7.5	2.91	0	Up
LOC121975778	XP_042383561.1	product=uncharacterized protein LOC121975778	PF03352(Methyladenine glycosylase);		PREDICTED: uncharacterized protein LOC108952701 isoform X2 [Musa acuminata subsp. malaccensis]		0.56	2.05	2.03	1.55	27.23	16.53	17.81	20.52	13.11	3.71	0	Up
LOC122040534	XP_042455814.1	product=hippocampus abundant transcript-like protein 1	PF07690(Major Facilitator Superfamily);		PREDICTED: hippocampus abundant transcript-like protein 1 [Musa acuminata subsp. malaccensis]		8.3	11.75	10.65	10.23	22.02	17.37	22.31	20.57	2	1	0	Up
LOC122038535	XP_042454265.1	product=NAC domain-containing protein 74-like isoform X2	PF02365(No apical meristem (NAM) protein);	OsJ_01182	hypothetical protein C4D60_Mb05t25500 [Musa balbisiana]		5.66	6.04	6.7	6.13	8.91	21.1	31.79	20.6	3.45	1.78	0.01	Up
LOC122020538	XP_042434438.1	product=24-methylenesterol C-methyltransferase 2-like	PF08241(Methyltransferase domain);PF08498(Sterol methyltransferase C-terminal);	Os03g0136200	PREDICTED: 24-methylenesterol C-methyltransferase 2 [Musa acuminata subsp. malaccensis]		0.89	1.62	1.06	1.19	8.11	22.73	31.22	20.69	17.88	4.16	0	Up
LOC122029452	XP_042444374.1	product=trifunctional UDP-glucose 4%2C6-dehydratase/UDP-4-keto-6-deoxy-D-glucose 3%2C5-epimerase/UDP-4-keto-L-rhamnose-reductase RHM1-like	PF04321(RmlD substrate binding domain);PF16363(GDP-mannose 4,6 dehydratase);	T30F21.10	PREDICTED: trifunctional UDP-glucose 4,6-dehydratase/UDP-4-keto-6-deoxy-D-glucose 3,5-epimerase/UDP-4-keto-L-rhamnose-reductase RHM1 [Musa acuminata subsp. malaccensis]		7.52	8.79	10.86	9.06	15.41	30.81	16.1	20.77	2.28	1.19	0.01	Up
LOC121991021	XP_042400988.1	product=mannan endo-1%2C4-beta-mannosidase 8-like	PF00150(Cellulase (glycosyl hydrolase family 5));	Os12g0117300	hypothetical protein C4D60_Mb07t05460 [Musa balbisiana]		9.72	9.84	9.33	9.63	15.68	29.69	17.07	20.82	2.14	1.1	0.01	Up
LOC122005796	XP_042417048.1	product=uncharacterized protein C24B11.05-like isoform X2	PF13419(Haloacid dehalogenase-like hydrolase);	SPAC24B11.05	PREDICTED: uncharacterized protein C24B11.05-like [Musa acuminata subsp. malaccensis]		3.22	4.64	5.32	4.39	17.06	25.05	20.41	20.84	4.74	2.24	0	Up
LOC122010463	XP_042422939.1	product=FCS-Like Zinc finger 3-like	PF04570(zinc-finger of the FCS-type, C2-C2);	dl4870c	PREDICTED: uncharacterized protein LOC103994594 isoform X1 [Musa acuminata subsp. malaccensis]		5.76	8.03	8.23	7.34	17.3	26.51	18.88	20.89	2.83	1.5	0	Up
LOC121997606	XP_042408043.1	product=uncharacterized protein LOC121997606	PF07911(Protein of unknown function (DUF1677));		PREDICTED: uncharacterized protein LOC103977444 [Musa acuminata subsp. malaccensis]		6.48	7.16	14.58	9.41	20.19	17.38	25.15	20.91	2.24	1.16	0.04	Up
LOC122037338	XP_042452708.1	product=CBL-interacting protein kinase 9-like	PF00069(Protein kinase domain);PF03822(NAF domain);	OJ1015F07.8	PREDICTED: CBL-interacting protein kinase 9 [Musa acuminata subsp. malaccensis]		6.5	8.89	13.67	9.69	16.39	23.07	23.51	20.99	2.18	1.13	0.02	Up
LOC122001263	XP_042411853.1	product=probable isoaspartyl peptidase/L-asparaginase 2	PF01112(Asparaginase);	MSL1.19	hypothetical protein C4D60_Mb08t19510 [Musa balbisiana]		0.43	0.12	0.61	0.39	42.37	15.31	5.59	21.09	51.34	5.68	0	Up
LOC122056139	XP_042473876.1	product=CBL-interacting protein kinase 6-like	PF00069(Protein kinase domain);PF03822(NAF domain);	P0524F03.52	PREDICTED: CBL-interacting protein kinase 6-like [Musa acuminata subsp. malaccensis]		5.95	5.71	12.19	7.95	17.38	32.3	13.65	21.11	2.62	1.39	0.02	Up
LOC121995595	XP_042405258.1	product=probable LRR receptor-like serine/threonine-protein kinase At2g16250	PF13855(Leucine rich repeat);PF00069(Protein kinase domain);	F16F14.25	PREDICTED: probable LRR receptor-like serine/threonine-protein kinase At2g16250 [Musa acuminata subsp. malaccensis]		1.74	4.85	4.3	3.63	6.66	32.24	24.66	21.19	5.96	2.58	0	Up
LOC122028566	XP_042443342.1	product=chitin-inducible gibberellin-responsive protein 1-like	PF03514(GRAS domain family);	OsJ_24639	PREDICTED: chitin-inducible gibberellin-responsive protein 1-like [Musa acuminata subsp. malaccensis]		9.62	6.65	9.45	8.57	11.31	32	20.41	21.24	2.47	1.31	0.03	Up
LOC122004732	XP_042415507.1	product=LRR receptor-like serine/threonine-protein kinase GSO2	PF08263(Leucine rich repeat N-terminal domain);PF13855(Leucine rich repeat);PF00560(Leucine Rich Repeat);	Solyc07g008620.1.1	PREDICTED: LRR receptor-like serine/threonine-protein kinase GSO2 [Musa acuminata subsp. malaccensis]		3.7	5.52	6.65	5.29	12.55	34.82	16.66	21.34	4.03	2.01	0	Up
LOC122021824	XP_042435925.1	product=BOI-related E3 ubiquitin-protein ligase 1-like	#N/A	K17O22.9	PREDICTED: probable BOI-related E3 ubiquitin-protein ligase 2 isoform X2 [Musa acuminata subsp. malaccensis]		10.13	11.53	3.7	8.45	18.28	19.29	26.68	21.41	2.53	1.34	0.04	Up
LOC122047878	XP_042465334.1	product=scarecrow-like protein 9 isoform X2	PF03514(GRAS domain family);	F13M22.15	hypothetical protein GW17_00012373 [Ensete ventricosum]		7.31	7.27	9.18	7.92	14.82	30.39	19.3	21.5	2.71	1.44	0	Up
LOC122051533	XP_042468648.1	product=serine/threonine-protein kinase RIPK-like	PF07714(Protein tyrosine and serine/threonine kinase);	At2g05940	PREDICTED: serine/threonine-protein kinase At5g01020-like [Musa acuminata subsp. malaccensis]		6.88	8.87	10.29	8.68	18.3	23.76	22.51	21.52	2.48	1.31	0	Up
LOC121999656	XP_042410244.1	product=cytochrome b5-like	PF00173(Cytochrome b5-like Heme/Steroid binding domain);		PREDICTED: cytochrome b5-like [Musa acuminata subsp. malaccensis]		8.04	11.48	9.5	9.68	18.88	20.07	25.93	21.63	2.24	1.17	0	Up
LOC122024836	XP_042439488.1	product=homeobox-leucine zipper protein HAT4-like	PF02183(Homeobox associated leucine zipper);PF04618(HD-ZIP protein N terminus);PF00046(Homeodomain);	dl4415w	hypothetical protein C4D60_Mb04t24850 [Musa balbisiana]		3.36	5.81	8.11	5.76	27.13	18.8	19.19	21.71	3.73	1.9	0	Up
LOC122026926	XP_042441613.1	product=trifunctional UDP-glucose 4%2C6-dehydratase/UDP-4-keto-6-deoxy-D-glucose 3%2C5-epimerase/UDP-4-keto-L-rhamnose-reductase RHM1	PF04321(RmlD substrate binding domain);PF16363(GDP-mannose 4,6 dehydratase);	T30F21.10	hypothetical protein GW17_00031149 [Ensete ventricosum]		8.7	8.45	8.83	8.66	15.12	31.82	18.22	21.72	2.49	1.32	0	Up
LOC122030876	XP_042445858.1	product=zinc finger protein AZF3-like	PF13912(C2H2-type zinc finger);	T22C5.18	zinc finger protein ZAT10 [Phoenix dactylifera]		0.96	1.34	2.08	1.46	9.94	27.1	28.17	21.73	15.18	3.92	0	Up
LOC121969457	XP_042375503.1	product=U-box domain-containing protein 4-like isoform X2	PF00514(Armadillo/beta-catenin-like repeat);	F28P10.170	hypothetical protein B296_00037897 [Ensete ventricosum]		2.37	3.23	3.73	3.11	6.18	28.06	31.14	21.79	7.2	2.85	0	Up
LOC122031156	XP_042446193.1	product=protein SAR DEFICIENT 1-like	PF07887(Calmodulin binding protein-like);	MUA2.16	PREDICTED: protein SAR DEFICIENT 1-like [Musa acuminata subsp. malaccensis]		11.06	10.55	10.8	10.8	16.46	30.55	18.46	21.82	2	1	0.02	Up
LOC121970536	XP_042377247.1	product=dynein light chain LC6%2C flagellar outer arm-like	PF01221(Dynein light chain type 1);		PREDICTED: dynein light chain LC6, flagellar outer arm [Musa acuminata subsp. malaccensis]		6.39	9.87	9.62	8.63	19.6	18.1	27.87	21.85	2.56	1.35	0	Up
LOC122005339	XP_042416283.1	product=calmodulin-like protein 3	PF13499(EF-hand domain pair);	F21O3.20	PREDICTED: calmodulin-like protein 3 [Prunus mume]		7.33	8.89	12.11	9.44	14.43	27.56	23.85	21.95	2.34	1.23	0.01	Up
LOC122023707	XP_042437912.1	product=serine/threonine-protein kinase RIPK-like	PF07714(Protein tyrosine and serine/threonine kinase);	At2g05940	PREDICTED: serine/threonine-protein kinase At5g01020 [Musa acuminata subsp. malaccensis]		5.04	11.86	6.62	7.84	19.22	27.84	18.91	21.99	2.79	1.48	0	Up
LOC122035920	XP_042451013.1	product=chitin-inducible gibberellin-responsive protein 1-like	PF03514(GRAS domain family);	OsJ_24639	hypothetical protein C4D60_Mb08t03240 [Musa balbisiana]		3.79	4.58	9.14	5.84	11.88	36.2	18.1	22.06	3.79	1.92	0	Up
LOC122002297	XP_042413359.1	product=protein SAR DEFICIENT 1-like isoform X2	PF07887(Calmodulin binding protein-like);	MUA2.16	PREDICTED: protein SAR DEFICIENT 1-like [Musa acuminata subsp. malaccensis]		3.08	1.76	2.73	2.53	5.68	34.96	25.67	22.1	8.84	3.14	0	Up
LOC122000674	XP_042411023.1	product=serine/threonine-protein kinase STY13-like	PF07714(Protein tyrosine and serine/threonine kinase);	T28I24.9	PREDICTED: serine/threonine-protein kinase HT1-like [Musa acuminata subsp. malaccensis]		8.99	9.14	5.61	7.91	14.28	23.83	28.46	22.19	2.82	1.5	0	Up
LOC122046641	XP_042463361.1	product=probable protein phosphatase 2C 10 isoform X2	PF00481(Protein phosphatase 2C);	F21H2.4	hypothetical protein C4D60_Mb05t19470 [Musa balbisiana]		9.47	9.05	8.86	9.12	12.11	33.87	20.65	22.21	2.43	1.28	0.03	Up
LOC121979306	XP_042387219.1	product=uncharacterized protein LOC121979306	#N/A		hypothetical protein GW17_00058551 [Ensete ventricosum]		12.36	9.77	9.7	10.61	18.51	18.26	30.29	22.36	2.12	1.08	0.04	Up
LOC122009310	XP_042421352.1	product=gamma-glutamylcyclotransferase 2-2-like	PF04752(ChaC-like protein);	At4g31290	PREDICTED: gamma-glutamylcyclotransferase 2-2 [Musa acuminata subsp. malaccensis]		3.45	7.06	5.13	5.21	11.41	29.74	25.94	22.36	4.35	2.12	0	Up
LOC121980626	XP_042388668.1	product=serine/threonine-protein kinase PCRK1-like	PF07714(Protein tyrosine and serine/threonine kinase);	F8A24.12	hypothetical protein C4D60_Mb07t10690 [Musa balbisiana]		8.43	8.86	7.39	8.23	17.08	26.67	23.36	22.37	2.71	1.44	0	Up
LOC122018924	XP_042432330.1	product=uncharacterized protein LOC122018924	#N/A		PREDICTED: uncharacterized protein LOC104000817 [Musa acuminata subsp. malaccensis]		9.41	8.49	6.9	8.27	29.1	24.29	13.82	22.4	2.62	1.39	0	Up
LOC122013345	XP_042425534.1	product=FCS-Like Zinc finger 5-like	PF04570(zinc-finger of the FCS-type, C2-C2);	F2E2.23	PREDICTED: uncharacterized protein LOC103986703 [Musa acuminata subsp. malaccensis]		5.73	5.43	11.56	7.57	17.12	25.07	25.88	22.69	3.02	1.59	0	Up
LOC122028020	XP_042442970.1	product=chitin-inducible gibberellin-responsive protein 1-like	PF03514(GRAS domain family);	OsJ_24639	PREDICTED: chitin-inducible gibberellin-responsive protein 1-like [Musa acuminata subsp. malaccensis]		11.54	8.01	11.96	10.5	13.22	31.21	23.66	22.7	2.16	1.11	0.05	Up
LOC122021923	XP_042436036.1	product=serine/threonine-protein kinase RIPK-like	PF07714(Protein tyrosine and serine/threonine kinase);	At2g05940	PREDICTED: serine/threonine-protein kinase At5g01020 [Musa acuminata subsp. malaccensis]		5.89	10.91	6.19	7.66	17.74	31.22	19.17	22.71	2.95	1.56	0	Up
LOC122028693	XP_042443472.1	product=serine/threonine-protein kinase PCRK1-like	PF07714(Protein tyrosine and serine/threonine kinase);	F8A24.12	PREDICTED: probable receptor-like protein kinase At5g47070 isoform X1 [Musa acuminata subsp. malaccensis]		8.83	8.44	7.01	8.09	8.86	26	33.33	22.73	2.87	1.52	0.03	Up
LOC122004995	XP_042415815.1	product=zinc finger CCCH domain-containing protein 33-like	PF18044(CCCH-type zinc finger);	OSJNBa0056I11.7	hypothetical protein C4D60_Mb05t29970 [Musa balbisiana]		4.53	3.65	11.8	6.66	17.57	31.96	18.78	22.77	3.41	1.77	0	Up
LOC122005865	XP_042417037.1	product=uncharacterized protein LOC122005865 isoform X2	PF04667(cAMP-regulated phosphoprotein/endosulfine conserved region);		hypothetical protein C4D60_Mb08t27300 [Musa balbisiana]		1.48	4.64	6.75	4.29	9.7	27.17	31.5	22.79	5.48	2.45	0	Up
LOC122036069	XP_042451196.1	product=protein LURP-one-related 8-like	PF04525(LURP-one-related);	T6A23.16	PREDICTED: protein LURP-one-related 8-like [Musa acuminata subsp. malaccensis]		1.75	2.74	1.5	2	24.34	20.37	23.89	22.86	11.35	3.5	0	Up
LOC122053335	XP_042471286.1	product=protein LURP-one-related 8-like	PF04525(LURP-one-related);	T6A23.16	PREDICTED: protein LURP-one-related 8-like [Musa acuminata subsp. malaccensis]		2.04	4.01	2.52	2.86	26.46	25.42	16.9	22.93	7.88	2.98	0	Up
LOC122021206	XP_042435228.1	product=homeobox-leucine zipper protein HAT4-like isoform X2	PF04618(HD-ZIP protein N terminus);PF00046(Homeodomain);PF02183(Homeobox associated leucine zipper);	dl4415w	PREDICTED: homeobox-leucine zipper protein HAT4-like isoform X1 [Musa acuminata subsp. malaccensis]		3.79	6.81	7.89	6.16	31.71	17.38	19.92	23	3.68	1.88	0	Up
LOC122043318	XP_042459820.1	product=uncharacterized protein At4g08330%2C chloroplastic-like	#N/A	T28D5.20	hypothetical protein C4D60_Mb05t30000 [Musa balbisiana]		12.22	7.24	14.57	11.34	19.72	28.26	21.06	23.01	2.01	1.01	0.05	Up
LOC121972949	XP_042380501.1	product=serine carboxypeptidase II-3-like isoform X2	PF00450(Serine carboxypeptidase);	CXP;2-3	serine carboxypeptidase II-3 isoform X1 [Elaeis guineensis]		7.12	9.14	4.67	6.98	33.55	24.89	10.6	23.01	3.17	1.66	0	Up
LOC122053623	XP_042471572.1	product=uncharacterized protein LOC122053623	#N/A		hypothetical protein C4D60_Mb05t12040 [Musa balbisiana]		1.65	2.56	1.58	1.93	26.07	20.65	22.32	23.02	11.78	3.56	0	Up
LOC121967253	XP_042373291.1	product=F-box protein At5g46170-like	#N/A	MCL19.23	PREDICTED: F-box protein At5g46170-like [Musa acuminata subsp. malaccensis]		6.72	11.25	6.86	8.28	32.49	14.82	21.8	23.04	2.74	1.45	0	Up
LOC122042667	XP_042458843.1	product=DNA-binding protein MNB1B-like isoform X2	PF00505(HMG (high mobility group) box);		hypothetical protein C4D60_Mb11t06760 [Musa balbisiana]		8.79	7.82	12.68	9.76	23.09	15.8	30.63	23.18	2.39	1.26	0.01	Up
LOC121998720	XP_042409685.1	product=ethylene-responsive transcription factor ERF003-like	PF00847(AP2 domain);	F21J6.103	ethylene-responsive transcription factor ERF003-like [Dendrobium catenatum]		2.24	2.39	2.13	2.25	15.26	16.77	37.63	23.22	10.54	3.4	0	Up
LOC122006075	XP_042417343.1	product=probable WRKY transcription factor 41	PF03106(WRKY DNA -binding domain);	F2P3.16	PREDICTED: probable WRKY transcription factor 53 [Musa acuminata subsp. malaccensis]		4.19	3.23	4.99	4.14	12.31	30.38	27.02	23.24	5.66	2.5	0	Up
LOC122003069	XP_042414440.1	product=BTB/POZ and TAZ domain-containing protein 1-like	PF00651(BTB/POZ domain);PF02135(TAZ zinc finger);	MDC12.13	PREDICTED: BTB/POZ and TAZ domain-containing protein 1-like [Musa acuminata subsp. malaccensis]		8.14	12.05	14.04	11.41	19.95	22.77	27.01	23.24	2.05	1.04	0.01	Up
LOC121979397	XP_042387324.1	product=uncharacterized protein LOC121979397	PF14009(PADRE domain);		hypothetical protein C4D60_Mb05t01720 [Musa balbisiana]		3.07	10.82	4.87	6.25	17.9	30.51	21.43	23.28	3.73	1.9	0	Up
LOC121998568	XP_042409475.1	product=UDP-glycosyltransferase 88B1-like	PF00201(UDP-glucoronosyl and UDP-glucosyl transferase);	UGT88B1	UDP-glycosyltransferase 71K1 [Elaeis guineensis]		9.23	10.34	14.24	11.27	26.69	23.33	20.04	23.35	2.05	1.03	0	Up
LOC122021399	XP_042435454.1	product=1-aminocyclopropane-1-carboxylate oxidase-like	PF14226(non-haem dioxygenase in morphine synthesis N-terminal);PF03171(2OG-Fe(II) oxygenase superfamily);	MAO1B	hypothetical protein C4D60_Mb10t14000 [Musa balbisiana]		1.36	1.85	6.15	3.12	5.38	34.25	30.5	23.38	7.73	2.95	0	Up
LOC121989265	XP_042399120.1	product=peroxidase 12-like	PF00141(Peroxidase);	F14O23.6	hypothetical protein BHM03_00023814 [Ensete ventricosum]		8.7	13.24	8.75	10.23	30.09	23.08	16.98	23.38	2.23	1.16	0	Up
LOC121970244	XP_042376754.1	product=1%2C4-alpha-glucan-branching enzyme 1%2C chloroplastic/amyloplastic-like	PF02922(Carbohydrate-binding module 48 (Isoamylase N-terminal domain));PF00128(Alpha amylase, catalytic domain);PF02806(Alpha amylase, C-terminal all-beta domain);	SBEI	PREDICTED: 1,4-alpha-glucan-branching enzyme 2-2, chloroplastic/amyloplastic-like [Musa acuminata subsp. malaccensis]		6.26	8.82	3.55	6.21	34.84	22.34	13.01	23.4	3.63	1.86	0	Up
LOC122024013	XP_042438437.1	product=B3 domain-containing protein Os07g0679700-like isoform X2	PF07496(CW-type Zinc Finger);PF02362(B3 DNA binding domain);	OJ1205_F02.12	PREDICTED: B3 domain-containing protein Os07g0679700 isoform X2 [Musa acuminata subsp. malaccensis]		8.84	9.81	10.74	9.8	26.45	27.64	16.18	23.42	2.34	1.23	0	Up
LOC121990359	XP_042400434.1	product=expansin-B15-like	PF01357(Expansin C-terminal domain);PF03330(Lytic transglycolase);	OsJ_15706	hypothetical protein C4D60_Mb07t21720 [Musa balbisiana]		2.39	2.08	0.53	1.67	20.26	19.81	31.02	23.7	14.2	3.83	0	Up
LOC122023663	XP_042437846.1	product=UDP-glucose 6-dehydrogenase 5	PF03720(UDP-glucose/GDP-mannose dehydrogenase family, UDP binding domain);PF00984(UDP-glucose/GDP-mannose dehydrogenase family, central domain);PF03721(UDP-glucose/GDP-mannose dehydrogenase family, NAD binding domain);	OsJ_35986	hypothetical protein B296_00021229 [Ensete ventricosum]		2.03	3.75	11.46	5.74	14.22	42.38	14.64	23.75	4.14	2.05	0.02	Up
LOC121981852	XP_042390537.1	product=ethylene-responsive transcription factor ERF071-like	PF00847(AP2 domain);	T30B22.18	hypothetical protein C4D60_Mb02t01260 [Musa balbisiana]		4.91	7.54	12.06	8.17	9.07	25.91	37.11	24.03	3.04	1.6	0.05	Up
LOC121980674	XP_042388751.1	product=probable serine/threonine-protein kinase PBL3 isoform X3	PF07714(Protein tyrosine and serine/threonine kinase);	T20F6.6	PREDICTED: protein kinase 2B, chloroplastic isoform X1 [Musa acuminata subsp. malaccensis]		8.5	9.97	7.44	8.64	8.41	31.84	31.89	24.05	2.83	1.5	0.04	Up
LOC122011523	XP_042423847.1	product=F-box/kelch-repeat protein SKIP25-like	PF13964(Kelch motif);	T19E23.14	hypothetical protein BHM03_00034372, partial [Ensete ventricosum]		7.56	9.39	13.18	10.04	18.84	25.15	28.31	24.1	2.42	1.27	0	Up
LOC122013563	XP_042425760.1	product=cyclin-dependent protein kinase inhibitor SMR4-like	#N/A	F22G5.11	hypothetical protein C4D60_Mb04t28680 [Musa balbisiana]		3.88	1.84	7.21	4.31	7.83	23.97	40.78	24.19	5.81	2.54	0	Up
LOC122037833	XP_042453217.1	product=protein BZR1 homolog 1-like	PF05687(BES1/BZR1 plant transcription factor, N-terminal);	OsI_26618	PREDICTED: protein BZR1 homolog 1 [Musa acuminata subsp. malaccensis]		9.02	11.29	13.57	11.29	19.04	18.77	35.4	24.4	2.2	1.14	0.04	Up
LOC121970632	XP_042377390.1	product=uncharacterized protein LOC121970632	#N/A		PREDICTED: uncharacterized protein LOC103989853 [Musa acuminata subsp. malaccensis]		8.25	9.13	7.74	8.37	9.9	26.89	36.56	24.45	2.99	1.58	0.02	Up
LOC122025485	XP_042440232.1	product=AT-hook motif nuclear-localized protein 17-like	PF03479(Plants and Prokaryotes Conserved (PCC) domain);	K2I5.6	putative DNA-binding protein ESCAROLA [Carex littledalei]		12.06	8.11	12.48	10.89	25.48	23.03	25.06	24.52	2.23	1.16	0	Up
LOC121981413	XP_042389852.1	product=UPF0481 protein At3g47200-like	PF03140(Plant protein of unknown function);	F13I12.250	UPF0481 protein [Apostasia shenzhenica]		9.99	10.53	14.64	11.72	24.47	31.29	18.07	24.61	2.07	1.05	0	Up
LOC122036878	XP_042452248.1	product=alcohol dehydrogenase-like 4	PF08240(Alcohol dehydrogenase GroES-like domain);PF00107(Zinc-binding dehydrogenase);	F13O11.3	alcohol dehydrogenase-like 4 isoform X1 [Phoenix dactylifera]		2.55	4.83	6.71	4.69	21.41	22.99	29.53	24.64	5.3	2.41	0	Up
LOC121975145	XP_042382522.1	product=AT-hook motif nuclear-localized protein 9-like	PF03479(Plants and Prokaryotes Conserved (PCC) domain);	F2K11.15	PREDICTED: AT-hook motif nuclear-localized protein 9 [Musa acuminata subsp. malaccensis]		5.53	15.21	3.86	8.2	20	18.3	36.31	24.87	3.08	1.63	0.04	Up
LOC122055403	XP_042472764.1	product=auxin-responsive protein IAA30-like	PF02309(AUX/IAA family);	Os12g0601300	PREDICTED: auxin-responsive protein IAA30-like [Musa acuminata subsp. malaccensis]		1.01	2.86	8.37	4.08	26.31	24.03	24.63	24.99	6.16	2.62	0	Up
LOC122047174	XP_042464222.1	product=HMG1/2-like protein	PF00505(HMG (high mobility group) box);		hypothetical protein C4D60_Mb11t06760 [Musa balbisiana]		7.9	7.35	10.43	8.56	23.28	18.08	34.17	25.18	2.96	1.57	0	Up
LOC122005392	XP_042416354.1	product=uncharacterized protein LOC122005392	PF06203(CCT motif);	F14F8_230	PREDICTED: uncharacterized protein LOC103989152 isoform X2 [Musa acuminata subsp. malaccensis]		15.48	6.59	10.22	10.76	24.72	17.6	33.55	25.29	2.34	1.23	0.05	Up
LOC121971118	XP_042378178.1	product=ethylene-responsive transcription factor 3-like	PF00847(AP2 domain);	ERF-5	hypothetical protein BHM03_00023861, partial [Ensete ventricosum]		8.67	5.96	13.12	9.25	23.45	33.59	18.97	25.34	2.7	1.43	0	Up
LOC122016614	XP_042429924.1	product=protein NRT1/ PTR FAMILY 1.2-like isoform X2	PF00854(POT family);	F9I5.4	PREDICTED: protein NRT1/ PTR FAMILY 1.2-like isoform X2 [Musa acuminata subsp. malaccensis]		3.79	6	6.22	5.33	25.4	21.79	28.85	25.35	4.76	2.25	0	Up
LOC122011593	XP_042423908.1	product=uncharacterized protein LOC122011593	#N/A		PREDICTED: uncharacterized protein LOC103988956 isoform X2 [Musa acuminata subsp. malaccensis]		7.47	12.85	15.56	11.96	21.45	23.67	30.94	25.36	2.14	1.1	0.04	Up
LOC121974576	XP_042381626.1	product=protein BZR1 homolog 1-like	PF05687(BES1/BZR1 plant transcription factor, N-terminal);	OsI_26618	hypothetical protein C4D60_Mb07t01550 [Musa balbisiana]		7.07	7.99	13.68	9.58	17.28	24.81	34.2	25.43	2.7	1.43	0.01	Up
LOC122043354	XP_042459860.1	product=ribosomal RNA large subunit methyltransferase E-like isoform X2	PF01728(FtsJ-like methyltransferase);	SPBC2G2.15c	hypothetical protein C4D60_Mb09t03190 [Musa balbisiana]		3.3	3.83	2.37	3.17	8.86	27.06	40.62	25.51	8.27	3.05	0	Up
LOC122048316	XP_042465836.1	product=uncharacterized protein LOC122048316	#N/A		Cystinosin -like protein [Capsicum annuum]		10.9	5.15	7.17	7.74	13.72	27.76	35.13	25.53	3.33	1.74	0.01	Up
LOC121984527	XP_042393424.1	product=serine/threonine-protein kinase PCRK1-like	PF07714(Protein tyrosine and serine/threonine kinase);	F8A24.12	PREDICTED: probable receptor-like protein kinase At3g55450 [Musa acuminata subsp. malaccensis]		8.62	13.35	8.09	10.02	21.42	27.51	27.83	25.58	2.55	1.35	0	Up
LOC122028790	XP_042443618.1	product=transcription factor bHLH113-like isoform X2	#N/A	MLD14.24	PREDICTED: transcription factor bHLH113-like isoform X1 [Musa acuminata subsp. malaccensis]		5.73	12.16	14.09	10.66	26.84	22.11	27.95	25.64	2.41	1.27	0.01	Up
LOC122027216	XP_042442071.1	product=MLO-like protein 11	PF03094(Mlo family);	MGN6.12	PREDICTED: MLO-like protein 14 isoform X1 [Musa acuminata subsp. malaccensis]		5.07	8.79	9.59	7.82	30.72	32.6	13.63	25.65	3.2	1.68	0	Up
LOC122007212	XP_042418963.1	product=serine/threonine-protein kinase RIPK-like	PF07714(Protein tyrosine and serine/threonine kinase);	At2g05940	PREDICTED: serine/threonine-protein kinase At5g01020 [Musa acuminata subsp. malaccensis]		9.75	10.25	12.26	10.76	13.37	34.89	28.82	25.69	2.41	1.27	0.02	Up
LOC122043348	XP_042459852.1	product=17.6 kDa class I heat shock protein 2-like	PF00011(Hsp20/alpha crystallin family);	HSP18.2	PREDICTED: 17.3 kDa class I heat shock protein-like [Musa acuminata subsp. malaccensis]		9.82	8.74	8.99	9.18	22.82	26.66	27.75	25.74	2.79	1.48	0	Up
LOC122016744	XP_042430070.1	product=uncharacterized protein LOC122016744 isoform X2	#N/A		hypothetical protein C4D60_Mb11t05680 [Musa balbisiana]		1.85	2.75	3.55	2.72	33.85	19.86	23.71	25.81	9.37	3.23	0	Up
LOC122033551	XP_042448525.1	product=protein ALP1-like	PF13359(DDE superfamily endonuclease);	T22E16.10	PREDICTED: putative nuclease HARBI1 [Musa acuminata subsp. malaccensis]		6.9	4.93	15.72	9.18	13.9	38.74	24.79	25.81	2.83	1.5	0.05	Up
LOC122007874	XP_042419337.1	product=transcription factor MYC2-like	PF14215(bHLH-MYC and R2R3-MYB transcription factors N-terminal);PF00010(Helix-loop-helix DNA-binding domain);	F6N18.4	PREDICTED: transcription factor MYC2-like [Musa acuminata subsp. malaccensis]		0.47	0.61	1.01	0.7	27.93	18.64	30.89	25.82	37.14	5.22	0	Up
LOC121969652	XP_042375793.1	product=probable receptor-like protein kinase At5g24010	PF12819(Malectin-like domain);PF07714(Protein tyrosine and serine/threonine kinase);	MZF18.11	hypothetical protein C4D60_Mb11t02570 [Musa balbisiana]		7.47	9.02	12.16	9.55	28.37	26.83	22.3	25.83	2.67	1.42	0	Up
LOC121986960	XP_042396816.1	product=protein ROH1-like	PF05633(Protein BYPASS1-related);	T12P18.5	hypothetical protein C4D60_Mb02t21270 [Musa balbisiana]		6.17	5.78	12.31	8.09	17.46	26.97	33.16	25.86	3.24	1.7	0	Up
LOC121968001	XP_042374461.1	product=uncharacterized protein LOC121968001 isoform X2	#N/A		hypothetical protein C4D60_Mb07t27580 [Musa balbisiana]		6.21	7.12	6.37	6.57	20.17	27.2	30.38	25.92	3.96	1.98	0	Up
LOC121976799	XP_042385087.1	product=probable CCR4-associated factor 1 homolog 11	PF04857(CAF1 family ribonuclease);	T6G21.2	PREDICTED: probable CCR4-associated factor 1 homolog 11 [Musa acuminata subsp. malaccensis]		4.13	2.27	9.8	5.4	19.51	40.13	18.6	26.08	4.8	2.26	0	Up
LOC122040593	XP_042455886.1	product=UDP-glycosyltransferase 88F3-like	PF00201(UDP-glucoronosyl and UDP-glucosyl transferase);	UGT88F3	PREDICTED: UDP-glycosyltransferase 88B1-like [Musa acuminata subsp. malaccensis]		5.66	6.5	4.96	5.71	7.1	26.11	45.38	26.19	4.75	2.25	0	Up
LOC121974635	XP_042381717.1	product=subtilisin-like protease SBT3.17	PF05922(Peptidase inhibitor I9);	T6J19.4	PREDICTED: subtilisin-like protease SBT3.17 [Musa acuminata subsp. malaccensis]		11.3	9.83	9.36	10.16	16.97	28.45	33.6	26.34	2.61	1.38	0	Up
LOC122044997	XP_042460971.1	product=probable calcium-binding protein CML27	PF13405(EF-hand domain);PF13499(EF-hand domain pair);	Os03g0331700	hypothetical protein C4D60_Mb09t04420 [Musa balbisiana]		4.97	8.99	10.16	8.04	31.26	28.64	19.28	26.4	3.23	1.69	0	Up
LOC122056108	XP_042473829.1	product=G-type lectin S-receptor-like serine/threonine-protein kinase At2g19130	PF00069(Protein kinase domain);PF00954(S-locus glycoprotein domain);PF08276(PAN-like domain);	T20K24.15	PREDICTED: G-type lectin S-receptor-like serine/threonine-protein kinase At2g19130 [Musa acuminata subsp. malaccensis]		6.14	5.54	0.95	4.21	19.71	32.07	27.47	26.42	6.21	2.63	0	Up
LOC122004902	XP_042415723.1	product=uncharacterized protein LOC122004902	#N/A		PREDICTED: uncharacterized protein LOC103984224 [Musa acuminata subsp. malaccensis]		5.61	17.77	9.86	11.08	29.3	27.1	22.87	26.42	2.37	1.24	0.03	Up
LOC121975463	XP_042383067.1	product=U-box domain-containing protein 4-like	PF00514(Armadillo/beta-catenin-like repeat);	T20D16.23	PREDICTED: U-box domain-containing protein 4-like [Musa acuminata subsp. malaccensis]		9.3	10.36	17.54	12.4	16.89	31.32	31.39	26.54	2.17	1.12	0.05	Up
LOC122047880	XP_042465338.1	product=uncharacterized protein LOC122047880 isoform X3	PF08137(DVL family);	SPBC2G2.15c	hypothetical protein C4D60_Mb09t03190 [Musa balbisiana]		6.31	6.64	5.54	6.16	14.06	28.77	36.79	26.54	4.37	2.13	0	Up
LOC122012786	XP_042425361.1	product=uncharacterized protein LOC122012786	PF00168(C2 domain);		PREDICTED: protein SRC2-like [Musa acuminata subsp. malaccensis]		6.27	5.76	16.07	9.37	13.74	27.49	38.6	26.61	2.92	1.54	0.05	Up
LOC121994172	XP_042404235.1	product=expansin-B15-like	PF01357(Expansin C-terminal domain);PF03330(Lytic transglycolase);	OsJ_15706	hypothetical protein C4D60_Mb07t21720 [Musa balbisiana]		3.06	4.53	0.97	2.85	26.01	22.8	31.46	26.75	9.34	3.22	0	Up
LOC121983920	XP_042392552.1	product=thaumatin-like protein 1	PF00314(Thaumatin family);	T19F6.2	PREDICTED: thaumatin-like protein 1b [Musa acuminata subsp. malaccensis]		3	6	10.51	6.5	15.07	45.86	19.46	26.8	4.13	2.05	0	Up
LOC121971588	XP_042378848.1	product=probable aquaporin TIP2-2	PF00230(Major intrinsic protein);	OsJ_020360	hypothetical protein C4D60_Mb09t25250 [Musa balbisiana]		9.26	10.28	9.91	9.82	30.91	24.07	25.84	26.94	2.71	1.44	0	Up
LOC121985533	XP_042394985.1	product=probable WRKY transcription factor 40	PF03106(WRKY DNA -binding domain);	F23A5.19	hypothetical protein C4D60_Mb07t08060 [Musa balbisiana]		1.46	0.97	0.12	0.85	1.14	25.81	53.98	26.97	32.87	5.04	0.01	Up
LOC121998593	XP_042409514.1	product=stress enhanced protein 2%2C chloroplastic-like	PF00504(Chlorophyll A-B binding protein);	F7D8.29	hypothetical protein BHE74_00048157 [Ensete ventricosum]		15.79	5.84	7.02	9.55	19.38	31.14	30.57	27.03	2.8	1.49	0.02	Up
LOC121968110	XP_042374545.1	product=transcription factor IBH1-like	#N/A		hypothetical protein GW17_00006741 [Ensete ventricosum]		0.27	2.52	4.71	2.5	13.33	37.08	30.72	27.04	11.07	3.47	0	Up
LOC121986436	XP_042396332.1	product=FCS-Like Zinc finger 8-like isoform X2	PF04570(zinc-finger of the FCS-type, C2-C2);	F16J14.11	hypothetical protein BHM03_00016604 [Ensete ventricosum]		10.36	7.4	10.74	9.5	37.53	19.69	24.06	27.09	2.79	1.48	0	Up
LOC121976914	XP_042385259.1	product=eukaryotic translation initiation factor 6-2-like	PF01912(eIF-6 family);	F1I16.30	eukaryotic translation initiation factor 6-2 [Elaeis guineensis]		9.43	11.37	9.89	10.23	24.48	24.59	32.44	27.17	2.66	1.41	0	Up
LOC122024922	XP_042439590.1	product=heat shock protein 81-1-like	PF00183(Hsp90 protein);PF02518(Histidine kinase-, DNA gyrase B-, and HSP90-like ATPase);	OsI_028744	PREDICTED: heat shock protein 81-1-like [Musa acuminata subsp. malaccensis]		11.71	10.73	10.25	10.9	31.11	28.76	21.73	27.2	2.45	1.29	0	Up
LOC122056401	XP_042474267.1	product=short-chain dehydrogenase TIC 32 B%2C chloroplastic-like	PF00106(short chain dehydrogenase);	GSBRNA2T00007890001	short-chain dehydrogenase TIC 32, chloroplastic isoform X1 [Ananas comosus]		12.18	15.35	11.98	13.17	25.02	30.75	26.98	27.58	2.08	1.06	0	Up
LOC121998387	XP_042409244.1	product=receptor-like protein kinase FERONIA	PF07714(Protein tyrosine and serine/threonine kinase);PF12819(Malectin-like domain);	F26O13.190	hypothetical protein C4D60_Mb03t09340 [Musa balbisiana]		6.92	6.81	8.01	7.25	18.16	37.37	27.48	27.67	3.82	1.93	0	Up
LOC121972749	XP_042380325.1	product=E3 ubiquitin-protein ligase MPSR1-like	PF13639(Ring finger domain);	T24P13.19	hypothetical protein GW17_00051297 [Ensete ventricosum]		6.96	6.94	15.36	9.76	27.66	23.54	32.35	27.85	2.87	1.52	0	Up
LOC122048004	XP_042465519.1	product=uncharacterized protein LOC122048004	PF06813(Nodulin-like);	T8E3.15	PREDICTED: uncharacterized protein LOC103994629 [Musa acuminata subsp. malaccensis]		11.97	8.65	11.92	10.85	25.47	23.55	34.82	27.95	2.58	1.37	0	Up
LOC122016152	XP_042429306.1	product=auxin-responsive protein IAA4-like	PF02309(AUX/IAA family);	MQD19.3	PREDICTED: auxin-induced protein 22D-like [Musa acuminata subsp. malaccensis]		6.13	13.75	16.02	11.97	31.26	28.52	24.59	28.12	2.33	1.22	0.02	Up
LOC121972152	XP_042379750.1	product=probable plastid-lipid-associated protein 14%2C chloroplastic	PF04755(PAP_fibrillin);PF00069(Protein kinase domain);	At5g53450	PREDICTED: probable plastid-lipid-associated protein 14, chloroplastic [Musa acuminata subsp. malaccensis]		10.4	15.34	8.8	11.51	49.81	19.47	15.81	28.37	2.36	1.24	0.05	Up
LOC121995879	XP_042405582.1	product=tubulin beta chain-like	PF03953(Tubulin C-terminal domain);PF00091(Tubulin/FtsZ family, GTPase domain);	TUB1	PREDICTED: tubulin beta chain-like [Musa acuminata subsp. malaccensis]		3.83	12.3	13.32	9.82	25.57	28.93	30.63	28.38	2.91	1.54	0.01	Up
LOC121977173	XP_042385671.1	product=probable plastid-lipid-associated protein 14%2C chloroplastic	PF04755(PAP_fibrillin);PF00069(Protein kinase domain);	At5g53450	PREDICTED: probable plastid-lipid-associated protein 14, chloroplastic [Musa acuminata subsp. malaccensis]		7.62	12.9	6.93	9.15	55.55	16.31	13.43	28.43	2.96	1.57	0.03	Up
LOC122045773	XP_042462079.1	product=uncharacterized protein LOC122045773 isoform X2	PF05627(Cleavage site for pathogenic type III effector avirulence factor Avr);		PREDICTED: uncharacterized protein LOC103968626 [Musa acuminata subsp. malaccensis]		8.78	7.83	11.01	9.21	8.75	38.42	38.34	28.5	3.16	1.66	0.03	Up
LOC122014487	XP_042426662.1	product=probable beta-1%2C4-xylosyltransferase IRX14	PF03360(Glycosyltransferase family 43);	OsJ_22428	hypothetical protein C4D60_Mb08t19490 [Musa balbisiana]		11.28	14.26	11.79	12.44	20.52	39.22	26.21	28.65	2.29	1.2	0	Up
LOC122047245	XP_042464335.1	product=E3 ubiquitin-protein ligase SINAT2-like	PF03145(Seven in absentia protein family);	T10K17.250	PREDICTED: E3 ubiquitin-protein ligase SINAT2 [Musa acuminata subsp. malaccensis]		11.77	14.11	15.75	13.88	20.77	27.13	39.06	28.99	2.12	1.08	0.03	Up
LOC121996348	XP_042406220.1	product=abscisic acid receptor PYL3-like	PF10604(Polyketide cyclase / dehydrase and lipid transport);	OSJNBa0052K15.19	hypothetical protein C4D60_Mb04t08160 [Musa balbisiana]		7.58	13.31	11.55	10.81	26.06	27.66	33.39	29.04	2.7	1.43	0	Up
LOC121978179	XP_042386521.1	product=probable BOI-related E3 ubiquitin-protein ligase 3	#N/A	MGH6.3	hypothetical protein C4D60_Mb09t08890 [Musa balbisiana]		2.67	3.85	3.74	3.42	15.52	18.93	52.68	29.04	8.8	3.14	0	Up
LOC122040075	XP_042455374.1	product=uncharacterized protein LOC122040075	PF15699(NPR1 interacting);				2.72	2.28	0.77	1.92	7.69	24.63	55.03	29.12	15.64	3.97	0	Up
LOC122027980	XP_042442927.1	product=protein trichome birefringence-like 38	PF13839(GDSL/SGNH-like Acyl-Esterase family found in Pmr5 and Cas1p);PF14416(PMR5 N terminal Domain);	F28N24.24	hypothetical protein C4D60_Mb01t00390 [Musa balbisiana]		11.78	8.48	6.11	8.79	21.87	42.66	23.04	29.19	3.26	1.71	0	Up
LOC122018991	XP_042432432.1	product=protein LEAD-SENSITIVE 1-like	PF04970(Lecithin retinol acyltransferase);	MHF15.11	PREDICTED: uncharacterized protein LOC103990501 [Musa acuminata subsp. malaccensis]		12.23	8.74	13.5	11.49	15.64	35.89	36.07	29.2	2.57	1.36	0.02	Up
LOC121983158	XP_042392052.1	product=calcium-binding protein KIC-like	PF13833(EF-hand domain pair);	F13A10.13	calcium-binding protein PBP1-like [Elaeis guineensis]		2.91	3.99	5.92	4.27	7.6	45.24	35.01	29.28	7	2.81	0	Up
LOC121969506	XP_042375580.1	product=subtilisin-like protease SBT3.4	PF05922(Peptidase inhibitor I9);	T6J19.4	PREDICTED: subtilisin-like protease SBT3.9 [Musa acuminata subsp. malaccensis]		14.71	13.22	9.64	12.52	20.19	31.66	36.53	29.46	2.36	1.24	0.01	Up
LOC122055406	XP_042472770.1	product=glucosamine inositolphosphorylceramide transferase 1	PF09258(Glycosyl transferase family 64 domain);	OSJNBa0052K01.21	PREDICTED: glycosyltransferase family protein 64 protein C5-like [Musa acuminata subsp. malaccensis]		12.65	12.44	11.08	12.06	13.99	36.8	37.69	29.5	2.48	1.31	0.03	Up
LOC121993186	XP_042403811.1	product=uncharacterized protein LOC121993186	PF09409(PUB domain);PF08325(WLM domain);	SPCC1442.07c	PREDICTED: uncharacterized protein LOC103976978 isoform X2 [Musa acuminata subsp. malaccensis]		16.38	12.03	14.83	14.42	33.86	26.35	28.58	29.6	2.02	1.02	0	Up
LOC121988363	XP_042397667.1	product=probable ribose-5-phosphate isomerase 2	PF06026(Ribose 5-phosphate isomerase A (phosphoriboisomerase A));	F10A8.17	hypothetical protein GW17_00009532 [Ensete ventricosum]		4.79	7.01	16.05	9.28	16.57	33.86	38.57	29.67	3.27	1.71	0.02	Up
LOC122014600	XP_042426858.1	product=auxin-responsive protein IAA21-like	PF02309(AUX/IAA family);	F19B15.110	PREDICTED: auxin-responsive protein IAA17-like [Musa acuminata subsp. malaccensis]		9.6	11.04	17.87	12.83	42.78	28.09	19.22	30.03	2.28	1.19	0.01	Up
LOC122055409	XP_042472773.1	product=protein IRX15-LIKE-like	PF04669(Polysaccharide biosynthesis);	K21H1.17	hypothetical protein C4D60_Mb08t02990 [Musa balbisiana]		5.95	9.81	14.52	10.09	26.97	28.38	35	30.12	3.01	1.59	0	Up
LOC122040796	XP_042456170.1	product=protein SSUH2 homolog isoform X2	#N/A		PREDICTED: protein SSUH2 homolog isoform X1 [Musa acuminata subsp. malaccensis]		16.57	10.94	16.45	14.66	20.24	37.39	32.96	30.2	2.06	1.04	0.04	Up
LOC122007217	XP_042418966.1	product=glucan endo-1%2C3-beta-glucosidase 14-like	PF00332(Glycosyl hydrolases family 17);	F10A12.18	hypothetical protein C4D60_Mb05t11710 [Musa balbisiana]		12.03	11.53	9.69	11.08	15.07	45.33	30.22	30.2	2.73	1.45	0.01	Up
LOC122037019	XP_042452398.1	gbkey=CDS	PF00201(UDP-glucoronosyl and UDP-glucosyl transferase);	T10P12.7	PREDICTED: sterol 3-beta-glucosyltransferase UGT80B1 isoform X2 [Musa acuminata subsp. malaccensis]		11.12	13.98	16.51	13.87	24.23	26.45	40.01	30.23	2.2	1.14	0.02	Up
LOC122020480	XP_042434359.1	product=E3 ubiquitin-protein ligase BIG BROTHER-like	PF13639(Ring finger domain);	TEL3S.1	hypothetical protein C4D60_Mb04t26950 [Musa balbisiana]		1.82	2.85	3.92	2.86	14.37	35.49	41.35	30.4	10.87	3.44	0	Up
LOC122025240	XP_042439940.1	product=ethylene-responsive transcription factor 11-like	PF00847(AP2 domain);	ERF-3	hypothetical protein GW17_00037660 [Ensete ventricosum]		10.96	8.77	12.27	10.66	26.36	32.8	32.13	30.43	2.84	1.51	0	Up
LOC122046447	XP_042463089.1	product=L-ascorbate oxidase-like	PF07732(Multicopper oxidase);PF07731(Multicopper oxidase);PF00394(Multicopper oxidase);		hypothetical protein C4D60_Mb05t13470 [Musa balbisiana]		6.13	4.39	4.07	4.87	6.86	51.28	33.22	30.45	6.3	2.66	0	Up
LOC122031584	XP_042446616.1	product=G-type lectin S-receptor-like serine/threonine-protein kinase At4g27290	PF01453(D-mannose binding lectin);PF00069(Protein kinase domain);PF00954(S-locus glycoprotein domain);PF08276(PAN-like domain);	T6K22.110	PREDICTED: receptor-like serine/threonine-protein kinase SD1-8 isoform X1 [Musa acuminata subsp. malaccensis]		12.5	13.02	14.04	13.19	46.9	29.6	15.3	30.6	2.23	1.16	0.02	Up
LOC122006803	XP_042418361.1	product=protein ENHANCED DISEASE RESISTANCE 4-like	PF11331(Probable zinc-ribbon domain);	K2A11.6	PREDICTED: uncharacterized protein LOC103989668 [Musa acuminata subsp. malaccensis]		2.98	4.61	9.42	5.67	31.27	39.25	21.29	30.6	5.34	2.42	0	Up
LOC122015188	XP_042427880.1	product=trimethyltridecatetraene synthase-like	PF00067(Cytochrome P450);	ZEAMMB73_Zm00001d007918	hypothetical protein B296_00011802 [Ensete ventricosum]		7.71	10.79	8.39	8.96	19.51	52.42	20.75	30.89	3.41	1.77	0	Up
LOC122016255	XP_042429424.1	product=transcription factor MYC2-like	PF14215(bHLH-MYC and R2R3-MYB transcription factors N-terminal);PF00010(Helix-loop-helix DNA-binding domain);	Solyc08g076930	PREDICTED: transcription factor MYC2-like [Musa acuminata subsp. malaccensis]		1.49	2.14	4.19	2.61	36.99	22.64	33.48	31.04	11.88	3.57	0	Up
LOC121977053	XP_042385482.1	product=stress-associated endoplasmic reticulum protein 2-like	PF06624(Ribosome associated membrane protein RAMP4);		uncharacterized protein LOC112872373, partial [Panicum hallii]		11.88	13.93	17.87	14.56	23.08	30.47	39.62	31.06	2.16	1.11	0.02	Up
LOC122023376	XP_042437382.1	product=protein NTM1-like 9 isoform X3	PF02365(No apical meristem (NAM) protein);	F8D20.90	PREDICTED: NAC domain-containing protein 14-like isoform X2 [Musa acuminata subsp. malaccensis]		9.59	6.27	12.76	9.54	9.23	52.94	31.11	31.09	3.29	1.72	0.03	Up
LOC122024472	XP_042439042.1	product=probable serine/threonine-protein kinase PBL3	PF07714(Protein tyrosine and serine/threonine kinase);	T20F6.6	PREDICTED: protein kinase 2B, chloroplastic-like [Musa acuminata subsp. malaccensis]		12.31	15.65	12.63	13.53	26.74	25.46	41.59	31.26	2.33	1.22	0	Up
LOC121994127	XP_042404213.1	product=uncharacterized protein LOC121994127	#N/A		hypothetical protein GW17_00038021 [Ensete ventricosum]		12.79	11.17	13.83	12.6	31.94	26.31	35.59	31.28	2.47	1.31	0	Up
LOC121971050	XP_042378063.1	product=ras-related protein RHN1-like	PF00071(Ras family);	RHN1	PREDICTED: ras-related protein RHN1-like [Musa acuminata subsp. malaccensis]		12.11	17.53	16.17	15.27	20.89	37.93	35.05	31.29	2.06	1.05	0.03	Up
LOC122002508	XP_042413639.1	product=18.1 kDa class I heat shock protein-like	PF00011(Hsp20/alpha crystallin family);	HSP18.5-C	PREDICTED: 17.3 kDa class I heat shock protein-like [Musa acuminata subsp. malaccensis]		12.6	10.28	11.68	11.52	27.98	25.61	40.78	31.46	2.74	1.45	0	Up
LOC122002556	XP_042413693.1	product=protein ENHANCED DISEASE RESISTANCE 4-like	PF11331(Probable zinc-ribbon domain);	K2A11.6	PREDICTED: uncharacterized protein LOC103989668 [Musa acuminata subsp. malaccensis]		3.19	5.42	8.92	5.85	29.67	44.64	20.88	31.73	5.37	2.42	0	Up
LOC122017718	XP_042431330.1	product=gamma-glutamylcyclotransferase 2-2-like	PF04752(ChaC-like protein);	At4g31290	PREDICTED: gamma-glutamylcyclotransferase 2-2 [Musa acuminata subsp. malaccensis]		6.15	10.3	5.66	7.37	16.2	43.2	35.94	31.78	4.35	2.12	0	Up
LOC121969779	XP_042375962.1	product=formamidase-like	PF03069(Acetamidase/Formamidase family);	SPAC869.04	PREDICTED: uncharacterized protein LOC103990109 [Musa acuminata subsp. malaccensis]		11.11	21.66	12.92	15.23	43.39	26.29	27.44	32.37	2.09	1.06	0.02	Up
LOC122020671	XP_042434613.1	product=probable serine/threonine-protein kinase PBL3	PF07714(Protein tyrosine and serine/threonine kinase);	T20F6.6	PREDICTED: protein kinase 2B, chloroplastic-like [Musa acuminata subsp. malaccensis]		7.65	8.77	7.81	8.08	26.38	25.42	45.72	32.51	4.07	2.03	0	Up
LOC122030464	XP_042445608.1	product=WAT1-related protein At5g07050-like	PF00892(EamA-like transporter family);	MOJ9.22	PREDICTED: LOW QUALITY PROTEIN: WAT1-related protein At5g07050 [Musa acuminata subsp. malaccensis]		13.61	19.08	7.5	13.39	46.99	25.17	26.42	32.86	2.39	1.26	0.02	Up
LOC121997915	XP_042408520.1	product=CBS domain-containing protein CBSX6-like	PF00571(CBS domain);	T8F5.10	PREDICTED: CBS domain-containing protein CBSX6-like [Musa acuminata subsp. malaccensis]		15.99	14	18.09	16.03	24.44	32.29	41.94	32.89	2.07	1.05	0.02	Up
LOC121971212	XP_042378299.1	product=probable metal-nicotianamine transporter YSL12 isoform X2	PF03169(OPT oligopeptide transporter protein);	OSJNBb0065J09.17	PREDICTED: probable metal-nicotianamine transporter YSL12 [Musa acuminata subsp. malaccensis]		7.9	8.3	6.55	7.58	39.8	37.99	21.87	33.22	4.27	2.09	0	Up
LOC122007904	XP_042419375.1	product=auxin-responsive protein IAA4-like	PF02309(AUX/IAA family);	MQD19.3	PREDICTED: auxin-induced protein 22D-like [Musa acuminata subsp. malaccensis]		11.61	16.91	16.77	15.1	39.1	35.75	25.03	33.29	2.17	1.12	0	Up
LOC122029043	XP_042443937.1	product=chaperone protein DnaJ-like	PF00226(DnaJ domain);	F18A5.220	PREDICTED: chaperone protein dnaJ 20, chloroplastic-like [Musa acuminata subsp. malaccensis]		18.06	9.89	12.6	13.52	21.34	30.52	48.26	33.37	2.49	1.32	0.04	Up
LOC121974787	XP_042381948.1	product=probable receptor-like protein kinase At5g24010	PF12819(Malectin-like domain);PF07714(Protein tyrosine and serine/threonine kinase);	MZF18.11	hypothetical protein C4D60_Mb11t02570 [Musa balbisiana]		11.18	12.27	14.98	12.81	33.87	33.29	33.52	33.56	2.6	1.38	0	Up
LOC122045122	XP_042461127.1	product=UDP-glycosyltransferase 88F3-like	PF00201(UDP-glucoronosyl and UDP-glucosyl transferase);	UGT88F3	UDP-glycosyltransferase 88B1-like [Phoenix dactylifera]		6.1	7.25	6.46	6.6	10.27	34.91	56.32	33.83	5.29	2.4	0	Up
LOC122039830	XP_042455196.1	product=21 kDa protein-like	PF04043(Plant invertase/pectin methylesterase inhibitor);	F24A6.100	hypothetical protein C4D60_Mb08t30920 [Musa balbisiana]		5.23	2.77	13.28	7.09	37.61	24.01	39.9	33.84	4.78	2.26	0	Up
LOC122008507	XP_042420188.1	product=chitin-inducible gibberellin-responsive protein 1-like	PF03514(GRAS domain family);	OsJ_24639	chitin-inducible gibberellin-responsive protein 1 [Elaeis guineensis]		6.52	5.19	10.75	7.48	16.32	47.62	37.76	33.9	4.58	2.19	0	Up
LOC121989750	XP_042399901.1	product=probable ascorbate-specific transmembrane electron transporter 1	PF03188(Eukaryotic cytochrome b561);	OJ1112_G03.14	hypothetical protein C4D60_Mb01t12290 [Musa balbisiana]		17.63	9.16	14.41	13.73	55.86	20.24	26.29	34.13	2.4	1.26	0.04	Up
LOC122003446	XP_042414483.1	product=uncharacterized protein LOC122003446	PF05553(Cotton fibre expressed protein);		uncharacterized protein LOC105048063 [Elaeis guineensis]		1.68	2.29	5.28	3.08	50.77	20.08	31.59	34.15	10.94	3.45	0	Up
LOC122014941	XP_042427427.1	product=chitin-inducible gibberellin-responsive protein 1-like	PF03514(GRAS domain family);	OsJ_24639	chitin-inducible gibberellin-responsive protein 1 [Elaeis guineensis]	qPCR	6.33	6.32	12.4	8.35	21.3	44.3	36.87	34.16	4.13	2.04	0	Up
LOC122001991	XP_042412939.1	product=uncharacterized protein LOC122001991	PF05553(Cotton fibre expressed protein);PF14364(Domain of unknown function (DUF4408));	MHM17.10	hypothetical protein C4D60_Mb05t11310 [Musa balbisiana]		0.82	1.47	3.2	1.83	4.99	41.16	57.03	34.4	19.66	4.3	0	Up
LOC122036640	XP_042451958.1	product=uncharacterized protein LOC122036640	PF04520(Senescence regulator);		PREDICTED: uncharacterized protein LOC103975590 [Musa acuminata subsp. malaccensis]		4.53	13.52	7.34	8.46	25.79	30.47	47.03	34.43	4.14	2.05	0	Up
LOC122035323	XP_042450669.1	product=sugar transport protein MST3-like	PF00083(Sugar (and other) transporter);	B1317D11.119-1	PREDICTED: sugar carrier protein C-like [Musa acuminata subsp. malaccensis]		5.02	10.89	6.16	7.36	26.99	33.24	43.26	34.5	4.74	2.24	0	Up
LOC121986218	XP_042396013.1	product=ATP sulfurylase 1%2C chloroplastic-like	PF14306(PUA-like domain);PF01747(ATP-sulfurylase);	F5N5.6	hypothetical protein C4D60_Mb08t27140 [Musa balbisiana]		8.12	22.21	11.28	13.87	39.11	44.54	19.87	34.51	2.44	1.29	0.03	Up
LOC121987582	XP_042397262.1	product=protein RESPONSE TO LOW SULFUR 2-like	#N/A	MXC17.2	hypothetical protein C4D60_Mb05t21800 [Musa balbisiana]		6.41	10.26	5.58	7.42	27.47	28.16	48.19	34.6	4.72	2.24	0	Up
LOC121974541	XP_042381589.1	product=F-box protein At5g67140-like	PF12937(F-box-like);	K21H1.10	PREDICTED: F-box protein At5g67140 isoform X1 [Musa acuminata subsp. malaccensis]		15.01	15.1	18.44	16.18	24.1	31.32	49.07	34.83	2.18	1.13	0.03	Up
LOC122012712	XP_042425275.1	product=zinc finger CCCH domain-containing protein 2-like	#N/A	F6F22.16	hypothetical protein BHE74_00031296 [Ensete ventricosum]		18.65	11.75	14.45	14.95	34.32	27.92	42.51	34.92	2.32	1.22	0	Up
LOC121996853	XP_042406926.1	product=uncharacterized protein LOC121996853	#N/A		PREDICTED: uncharacterized protein LOC103976324 [Musa acuminata subsp. malaccensis]		5.87	4.67	10.62	7.05	7.62	45.36	52.29	35.09	5.13	2.36	0.01	Up
LOC121969455	XP_042375500.1	product=protein BZR1 homolog 1-like	PF05687(BES1/BZR1 plant transcription factor, N-terminal);	OsI_26618	hypothetical protein C4D60_Mb07t01550 [Musa balbisiana]		11.53	12.18	21.24	14.98	23.17	32.46	49.98	35.2	2.4	1.26	0.03	Up
LOC122003537	XP_042414821.1	product=stress enhanced protein 2%2C chloroplastic-like	PF00504(Chlorophyll A-B binding protein);	F7D8.29	hypothetical protein BHE74_00048157 [Ensete ventricosum]		18.08	10.15	14.89	14.38	19.91	43.07	44.13	35.7	2.5	1.32	0.03	Up
LOC122036265	XP_042451476.1	product=E3 ubiquitin-protein ligase BIG BROTHER-like	PF13639(Ring finger domain);	TEL3S.1	PREDICTED: E3 ubiquitin ligase BIG BROTHER-related-like [Musa acuminata subsp. malaccensis]		13.62	13.64	14.55	13.94	22.51	39.05	45.68	35.75	2.59	1.37	0	Up
LOC122038724	XP_042454559.1	product=uncharacterized protein LOC122038724	PF06219(Protein of unknown function (DUF1005));		hypothetical protein C4D60_Mb07t20890 [Musa balbisiana]		4.83	17.47	13.49	11.93	41.59	45.95	19.95	35.83	2.95	1.56	0.02	Up
LOC122047958	XP_042465437.1	product=probable disease resistance protein At1g61190	PF13855(Leucine rich repeat);PF00931(NB-ARC domain);	F11P17.9	putative CC-NBS-LRR disease resistance protein, partial [Zingiber zerumbet]		2.04	6.55	8.57	5.72	20.77	39.9	47.17	35.95	6.45	2.69	0	Up
LOC122009604	XP_042421755.1	product=monoacylglycerol lipase-like	PF12146(Serine aminopeptidase, S33);	F14G24.3	PREDICTED: monoglyceride lipase [Musa acuminata subsp. malaccensis]		14.9	18.56	16.76	16.74	23.25	52.61	32.09	35.99	2.14	1.1	0.02	Up
LOC122014562	XP_042426755.1	product=protein SGT1 homolog isoform X2	PF13181(Tetratricopeptide repeat);PF05002(SGS domain);PF04969(CS domain);	OsJ_02663	PREDICTED: protein SGT1 homolog [Musa acuminata subsp. malaccensis]		12	12.5	12.55	12.35	23.48	36.11	48.49	36.03	2.95	1.56	0	Up
LOC121976224	XP_042384244.1	product=transcription factor WRKY19-like	PF03106(WRKY DNA -binding domain);	MLE8.3	hypothetical protein C4D60_Mb01t33190 [Musa balbisiana]	qPCR	11.07	9	11.21	10.43	32.53	44.83	31.22	36.19	3.43	1.78	0	Up
LOC122040268	XP_042455531.1	product=transcription factor WRKY19-like	PF03106(WRKY DNA -binding domain);	F9D16.280	PREDICTED: probable WRKY transcription factor 41 [Musa acuminata subsp. malaccensis]		12.45	10.69	14.64	12.6	11.17	51.67	46.31	36.38	2.94	1.56	0.04	Up
LOC122002478	XP_042413593.1	product=myb family transcription factor EFM-like isoform X2	PF00249(Myb-like DNA-binding domain);	T4M8.7	PREDICTED: myb family transcription factor EFM-like [Musa acuminata subsp. malaccensis]		11.57	18.79	21.6	17.32	34.33	32.81	42.28	36.47	2.12	1.08	0.01	Up
LOC121972964	XP_042380508.1	product=serine carboxypeptidase II-3-like	PF00450(Serine carboxypeptidase);	CXP;2-3	serine carboxypeptidase II-3 isoform X1 [Elaeis guineensis]		15.99	15.37	16.18	15.85	45.5	23.59	40.37	36.49	2.28	1.19	0	Up
LOC122016270	XP_042429441.1	product=EG45-like domain containing protein	PF03330(Lytic transglycolase);	CjBAp12	hypothetical protein [Colocasia esculenta]		5.43	6.47	2.22	4.7	90.67	9.36	9.56	36.53	7.2	2.85	0.01	Up
LOC121993852	XP_042404075.1	product=uncharacterized protein LOC121993852	#N/A		PREDICTED: uncharacterized protein LOC103992351 [Musa acuminata subsp. malaccensis]		8.96	10.06	16.39	11.8	24.37	35.71	49.84	36.64	3.16	1.66	0	Up
LOC122014382	XP_042426539.1	product=L-ascorbate peroxidase 2%2C cytosolic-like	PF00141(Peroxidase);	OsJ_25704	L-ascorbate peroxidase 1, cytosolic [Hibiscus syriacus]		14.83	18.23	8.36	13.8	49.63	34.77	25.86	36.75	2.58	1.37	0	Up
LOC122053489	XP_042471478.1	product=uncharacterized protein LOC122053489 isoform X2	#N/A		hypothetical protein C4D60_Mb07t27580 [Musa balbisiana]		15.19	15.71	18.9	16.6	36.35	36.24	38.24	36.94	2.21	1.15	0	Up
LOC122005852	XP_042417017.1	product=protein argonaute MEL1-like isoform X2	PF16487(Mid domain of argonaute);PF08699(Argonaute linker 1 domain);PF16488(Argonaute linker 2 domain);PF16486(N-terminal domain of argonaute);PF02171(Piwi domain);PF02170(PAZ domain);	OSJNBa0052F07.11	protein argonaute MEL1 isoform X2 [Elaeis guineensis]		13.74	9.47	19.92	14.38	33.18	53.58	24.52	37.09	2.54	1.34	0.01	Up
LOC122032655	XP_042447904.1	product=expansin-A4-like	PF01357(Expansin C-terminal domain);PF03330(Lytic transglycolase);	OsJ_018161	Expansin-A2 [Ananas comosus]		0.8	5.74	3.59	3.38	33.45	47.28	30.77	37.17	11.01	3.46	0	Up
LOC122041237	XP_042456795.1	product=uncharacterized protein LOC122041237 isoform X2	#N/A				10.4	9.54	6.27	8.74	24.62	28.33	58.97	37.31	4.34	2.12	0	Up
LOC121979979	XP_042387882.1	product=protein ROH1-like	PF05633(Protein BYPASS1-related);	T12P18.5	hypothetical protein C4D60_Mb02t21270 [Musa balbisiana]		8.41	9.05	15.45	10.97	20.7	39.98	51.27	37.32	3.47	1.8	0	Up
LOC122041498	XP_042457129.1	product=uncharacterized protein LOC122041498	#N/A				18.07	12.32	16.08	15.49	25.55	34.38	52.75	37.56	2.45	1.29	0.02	Up
LOC122004580	XP_042415377.1	product=uncharacterized protein LOC122004580	PF14009(PADRE domain);		hypothetical protein B296_00040473 [Ensete ventricosum]		8.37	7.68	18.22	11.42	16.87	60.58	35.45	37.64	3.32	1.73	0.02	Up
LOC122004203	XP_042415059.1	product=chaperone protein dnaJ 20%2C chloroplastic-like	PF00226(DnaJ domain);	F18A5.220	hypothetical protein GW17_00036651 [Ensete ventricosum]		5.03	7.52	21.46	11.34	32.97	44.99	35.53	37.83	3.35	1.74	0.01	Up
LOC122001051	XP_042411544.1	product=calmodulin-like protein 3	PF13499(EF-hand domain pair);	F21O3.20	PREDICTED: calmodulin-like protein 3 [Prunus mume]		11.39	16.6	19.58	15.86	28.27	45.22	40.11	37.87	2.4	1.26	0	Up
LOC122026697	XP_042441367.1	product=two-component response regulator ORR1-like isoform X2	PF00072(Response regulator receiver domain);	Os04g0442300	PREDICTED: two-component response regulator ORR1 [Musa acuminata subsp. malaccensis]		5.67	9.4	7.99	7.68	40.83	41.8	31.07	37.9	4.87	2.28	0	Up
LOC121997004	XP_042407144.1	product=ethylene-responsive transcription factor RAP2-4-like	PF00847(AP2 domain);	F28K19.29	hypothetical protein C4D60_Mb06t11100 [Musa balbisiana]		21.06	11.2	22.49	18.25	38.77	34.46	40.85	38.03	2.07	1.05	0.02	Up
LOC122002956	XP_042414296.1	product=serine/threonine-protein kinase RIPK-like	PF07714(Protein tyrosine and serine/threonine kinase);	At2g05940	PREDICTED: serine/threonine-protein kinase At5g01020 [Musa acuminata subsp. malaccensis]		12.64	13.02	15.68	13.78	22.71	48.15	43.84	38.24	2.8	1.48	0	Up
LOC122055393	XP_042472748.1	product=uncharacterized protein LOC122055393	#N/A		PREDICTED: uncharacterized protein LOC104000397 [Musa acuminata subsp. malaccensis]		20.38	14.2	12.76	15.78	20.21	56.02	38.55	38.26	2.42	1.27	0.04	Up
LOC121988903	XP_042398556.1	product=probable LRR receptor-like serine/threonine-protein kinase At2g16250	PF13855(Leucine rich repeat);PF07714(Protein tyrosine and serine/threonine kinase);	F16F14.25	PREDICTED: probable LRR receptor-like serine/threonine-protein kinase At2g16250 [Musa acuminata subsp. malaccensis]		2.77	7.66	11.38	7.27	28.72	48.51	38.36	38.53	5.35	2.42	0	Up
LOC122014682	XP_042426973.1	product=protein ROH1-like	PF05633(Protein BYPASS1-related);	T12P18.5	hypothetical protein C4D60_Mb02t21270 [Musa balbisiana]		5.88	4.34	14.66	8.29	23.69	40.91	51.14	38.58	4.74	2.25	0	Up
LOC121989440	XP_042399439.1	product=receptor-like protein kinase FERONIA	PF12819(Malectin-like domain);PF07714(Protein tyrosine and serine/threonine kinase);	F26O13.190	hypothetical protein C4D60_Mb03t09340 [Musa balbisiana]		8.82	7.33	12.63	9.59	26.51	47.18	42.73	38.81	4.06	2.02	0	Up
LOC121979802	XP_042387727.1	product=cytokinin dehydrogenase 5-like	PF09265(Cytokinin dehydrogenase 1, FAD and cytokinin binding);PF01565(FAD binding domain);	F1B16.2	PREDICTED: cytokinin dehydrogenase 5 [Musa acuminata subsp. malaccensis]		1.44	5.04	0.89	2.46	58.72	30.61	29.46	39.6	15.72	3.97	0	Up
LOC122038769	XP_042454633.1	product=probable LRR receptor-like serine/threonine-protein kinase At2g16250	PF07714(Protein tyrosine and serine/threonine kinase);PF13855(Leucine rich repeat);	F16F14.25	PREDICTED: probable LRR receptor-like serine/threonine-protein kinase At2g16250 [Musa acuminata subsp. malaccensis]		3.74	8.86	14.12	8.91	30.37	50.05	38.39	39.6	4.48	2.16	0	Up
LOC122027855	XP_042442800.1	product=anamorsin homolog	PF05093(Cytokine-induced anti-apoptosis inhibitor 1, Fe-S biogenesis);PF08241(Methyltransferase domain);	H0403D02.15	hypothetical protein C4D60_Mb10t21470 [Musa balbisiana]		5.07	15.61	5.35	8.68	46.9	26.82	45.15	39.62	4.56	2.19	0	Up
LOC121999648	XP_042410232.1	product=uncharacterized protein LOC121999648	PF14009(PADRE domain);		hypothetical protein B296_00040473 [Ensete ventricosum]		9.18	7.55	19.16	11.96	13.55	67.3	38.15	39.67	3.35	1.74	0.04	Up
LOC121988974	XP_042398660.1	product=uncharacterized protein LOC121988974 isoform X2	#N/A				1.42	4.51	1.96	2.63	24.56	40.12	54.78	39.82	15.44	3.95	0	Up
LOC122045364	XP_042461493.1	product=phosphatidylinositol:ceramide inositolphosphotransferase-like isoform X2	PF14360(PAP2 superfamily C-terminal);	OsI_04443	hypothetical protein C4D60_Mb10t16210 [Musa balbisiana]		11.06	9.73	18.11	12.97	13.01	63.38	43.08	39.82	3.11	1.64	0.03	Up
LOC121984213	XP_042392974.1	product=monodehydroascorbate reductase 3%2C cytosolic-like	PF07992(Pyridine nucleotide-disulphide oxidoreductase);	AFRR	hypothetical protein [Colocasia esculenta]		18.65	17.28	17.1	17.67	21.25	51.02	47.68	39.98	2.28	1.19	0.03	Up
LOC121986202	XP_042395991.1	product=homeobox-leucine zipper protein HOX19-like	PF02183(Homeobox associated leucine zipper);PF00046(Homeodomain);	OJ1017C11.5	PREDICTED: homeobox-leucine zipper protein HOX19 [Musa acuminata subsp. malaccensis]		12.26	12.84	22.02	15.71	38.04	36.16	46.93	40.38	2.58	1.37	0	Up
LOC122042729	XP_042458957.1	product=E3 ubiquitin-protein ligase SINAT2-like isoform X2	PF03145(Seven in absentia protein family);	T10K17.250	PREDICTED: E3 ubiquitin-protein ligase SINAT2 [Musa acuminata subsp. malaccensis]		13.87	16.85	16.56	15.76	28.87	39.33	55.23	41.14	2.64	1.4	0	Up
LOC121985469	XP_042394882.1	product=mitogen-activated protein kinase 10-like	PF00069(Protein kinase domain);	OsJ_02699	mitogen-activated protein kinase [Musa acuminata AAA Group]		13.13	16.85	18.63	16.2	59.12	24.67	39.73	41.17	2.5	1.32	0	Up
LOC122045776	XP_042462082.1	product=non-specific lipid transfer protein GPI-anchored 31-like	PF14368(Probable lipid transfer);	MHJ24.6	hypothetical protein B296_00020522 [Ensete ventricosum]		14.34	20.36	25.4	20.03	36.04	36.13	51.45	41.21	2.08	1.05	0.02	Up
LOC122029688	XP_042444713.1	product=uncharacterized protein LOC122029688	#N/A		hypothetical protein BHE74_00027805 [Ensete ventricosum]		5.33	11.61	22.68	13.21	25.35	44.98	53.32	41.22	3.19	1.68	0.02	Up
LOC121991044	XP_042401011.1	product=probable WRKY transcription factor 70	PF03106(WRKY DNA -binding domain);	T7D17.7	hypothetical protein C4D60_Mb07t05430 [Musa balbisiana]		8.82	5.99	5.85	6.89	8.92	58.09	57.49	41.5	6.13	2.62	0	Up
LOC122006762	XP_042418310.1	product=18.1 kDa class I heat shock protein-like	PF00011(Hsp20/alpha crystallin family);	HSP18.5-C	PREDICTED: 17.3 kDa class I heat shock protein-like [Musa acuminata subsp. malaccensis]		18.13	19.72	19.6	19.15	39.64	34.44	52.17	42.08	2.2	1.14	0	Up
LOC121985099	XP_042394310.1	product=probable WRKY transcription factor 41	PF03106(WRKY DNA -binding domain);	F2P3.16	PREDICTED: probable WRKY transcription factor 53 [Musa acuminata subsp. malaccensis]		14.16	12.6	26.8	17.85	23.99	59.51	42.84	42.11	2.37	1.25	0.05	Up
LOC122053800	XP_042471694.1	product=GSH-induced LITAF domain protein-like	PF10601(LITAF-like zinc ribbon domain);	T19L5.5	PREDICTED: uncharacterized protein LOC103996641 [Musa acuminata subsp. malaccensis]		15.99	14.58	14.45	15.01	24.93	42.87	59.08	42.29	2.86	1.51	0	Up
LOC122025277	XP_042439989.1	product=1-aminocyclopropane-1-carboxylate oxidase-like	PF14226(non-haem dioxygenase in morphine synthesis N-terminal);PF03171(2OG-Fe(II) oxygenase superfamily);	MAO1B	hypothetical protein C4D60_Mb10t14000 [Musa balbisiana]		1.98	2.21	6.87	3.69	8.44	60.1	58.67	42.4	11.9	3.57	0	Up
LOC121981319	XP_042389707.1	product=late embryogenesis abundant protein At5g17165-like	#N/A	MKP11	hypothetical protein C4D60_Mb05t14140 [Musa balbisiana]		10.9	10.79	16.74	12.81	37.19	37.89	52.38	42.49	3.34	1.74	0	Up
LOC121981591	XP_042390120.1	product=mitogen-activated protein kinase 10-like	PF00069(Protein kinase domain);	OsJ_02699	mitogen-activated protein kinase [Musa acuminata AAA Group]		14.09	17.24	18.11	16.48	49	29.07	50.82	42.97	2.6	1.38	0	Up
LOC122056224	XP_042473995.1	product=GDSL esterase/lipase At5g55050-like	PF00657(GDSL-like Lipase/Acylhydrolase);	K13P22.5	PREDICTED: GDSL esterase/lipase At5g55050-like [Musa acuminata subsp. malaccensis]		11.29	10.05	11.4	10.91	21.04	64.73	43.76	43.18	3.97	1.99	0	Up
LOC122045916	XP_042462283.1	product=zinc transporter 8-like	PF02535(ZIP Zinc transporter);	P0015C02.14	hypothetical protein C4D60_Mb04t19410 [Musa balbisiana]		14.65	17.28	12.91	14.94	22.35	70.24	37.74	43.44	2.9	1.54	0.01	Up
LOC122047018	XP_042463966.1	product=CASP-like protein 1D1	PF04535(Domain of unknown function (DUF588));	MA4_106O17.52	CASP-like protein 1D1 [Phoenix dactylifera]		15.68	11.09	21.13	15.97	30.86	28.1	73.08	44.01	2.82	1.5	0.03	Up
LOC122036379	XP_042451607.1	product=uncharacterized protein LOC122036379	PF14009(PADRE domain);		hypothetical protein C4D60_Mb11t18270 [Musa balbisiana]		7.6	5.17	17.81	10.2	54.94	41.91	35.44	44.1	4.26	2.09	0	Up
LOC122017698	XP_042431305.1	product=probable N-acetyltransferase HLS1 isoform X2	PF00583(Acetyltransferase (GNAT) family);	F21P24.12	PREDICTED: probable N-acetyltransferase HLS1 [Musa acuminata subsp. malaccensis]		9.58	8.78	30.71	16.35	48.45	45.96	37.95	44.12	2.68	1.42	0.03	Up
LOC121970238	XP_042376738.1	product=GDP-L-galactose phosphorylase 2-like	#N/A	F10M23.190	PREDICTED: GDP-L-galactose phosphorylase 1-like [Musa acuminata subsp. malaccensis]		16.97	20.7	15.88	17.85	50.16	47.11	35.32	44.2	2.43	1.28	0	Up
LOC122028185	XP_042443150.1	product=probable E3 ubiquitin-protein ligase XERICO	PF13639(Ring finger domain);	T23O15.13	PREDICTED: probable E3 ubiquitin-protein ligase XERICO [Musa acuminata subsp. malaccensis]		6.3	8.08	19.2	11.2	31.01	41.45	60.33	44.26	4.04	2.01	0	Up
LOC122047840	XP_042465277.1	product=uncharacterized protein At4g08330%2C chloroplastic-like	#N/A	T28D5.20	hypothetical protein C4D60_Mb05t30000 [Musa balbisiana]		14.39	11.54	24.58	16.84	25.42	49.52	57.87	44.27	2.67	1.42	0.02	Up
LOC122033395	XP_042448338.1	product=glutamine synthetase nodule isozyme-like	PF03951(Glutamine synthetase, beta-Grasp domain);PF00120(Glutamine synthetase, catalytic domain);		hypothetical protein C4D60_Mb08t16410 [Musa balbisiana]		14.5	21.07	18.01	17.86	45.99	53.83	33.32	44.38	2.45	1.29	0	Up
LOC122016873	XP_042430235.1	product=subtilisin-like protease SBT1.7	PF17766(Fibronectin type-III domain);PF05922(Peptidase inhibitor I9);PF02225(PA domain);PF00082(Subtilase family);	K8K14.8	hypothetical protein C4D60_Mb06t35420 [Musa balbisiana]		4.46	15.88	8.52	9.62	75.77	38.98	19.29	44.68	4.48	2.16	0	Up
LOC121974686	XP_042381786.1	product=glutamine synthetase nodule isozyme-like	PF00120(Glutamine synthetase, catalytic domain);PF03951(Glutamine synthetase, beta-Grasp domain);		hypothetical protein C4D60_Mb08t16410 [Musa balbisiana]		13.62	22.67	16.62	17.64	39.39	62.21	32.98	44.86	2.51	1.33	0	Up
LOC121980018	XP_042388011.1	product=uncharacterized protein LOC121980018 isoform X2	#N/A		PREDICTED: uncharacterized protein LOC103990255 [Musa acuminata subsp. malaccensis]		1.13	1.74	1.76	1.54	65.49	26.65	43.45	45.2	28.78	4.85	0	Up
LOC121984431	XP_042393290.1	product=uncharacterized protein LOC121984431	#N/A		hypothetical protein C4D60_Mb07t01230 [Musa balbisiana]		0.43	1	1.78	1.07	93.24	20.52	21.92	45.23	40.6	5.34	0	Up
LOC121976067	XP_042383995.1	product=probable aquaporin TIP2-2	PF00230(Major intrinsic protein);	OsJ_020360	hypothetical protein C4D60_Mb09t25250 [Musa balbisiana]		9.3	10.98	11.05	10.44	53.71	38.19	44.21	45.37	4.29	2.1	0	Up
LOC122005471	XP_042416440.1	product=uncharacterized protein LOC122005471	#N/A		PREDICTED: uncharacterized protein LOC103996867 isoform X2 [Musa acuminata subsp. malaccensis]		10.11	13.49	22.33	15.31	46.89	48.45	40.78	45.37	2.95	1.56	0	Up
LOC122017554	XP_042431134.1	product=NDR1/HIN1-like protein 6	PF03168(Late embryogenesis abundant protein);	F1E22.7	hypothetical protein BHE74_00030997 [Ensete ventricosum]		9.27	17.32	24.57	17.05	43.45	50.29	42.55	45.43	2.66	1.41	0	Up
LOC122034631	XP_042449884.1	product=ethylene-responsive transcription factor 4-like	PF00847(AP2 domain);	K7L4.1	hypothetical protein GW17_00037660 [Ensete ventricosum]		15.43	18.44	32.15	22.01	33.9	47.16	55.45	45.5	2.09	1.07	0.05	Up
LOC122035140	XP_042450463.1	product=expansin-A4-like	PF03330(Lytic transglycolase);PF01357(Expansin C-terminal domain);	OsI_019659	Expansin-A2 [Ananas comosus]		0.4	4.67	1.1	2.05	49.95	54.93	31.67	45.52	21.91	4.45	0	Up
LOC121996034	XP_042405772.1	product=dehydration-responsive element-binding protein 1E-like	PF00847(AP2 domain);	Os09g0522000	hypothetical protein GW17_00014752, partial [Ensete ventricosum]		7.73	4.97	13.77	8.82	36.61	59.97	40.08	45.56	5.14	2.36	0	Up
LOC122010312	XP_042422736.1	product=pectinesterase-like	PF01095(Pectinesterase);PF04043(Plant invertase/pectin methylesterase inhibitor);		hypothetical protein C4D60_Mb07t13790 [Musa balbisiana]		1.96	12.94	8.84	7.91	35.63	69.67	32.08	45.8	5.78	2.53	0	Up
LOC122016785	XP_042430117.1	product=uncharacterized protein LOC122016785	PF00168(C2 domain);		hypothetical protein GW17_00015325 [Ensete ventricosum]		16.02	9.5	24.21	16.57	19.54	53.57	65.22	46.11	2.84	1.51	0.05	Up
LOC121968143	XP_042374572.1	product=two-component response regulator ORR1-like isoform X2	PF00072(Response regulator receiver domain);	Os04g0442300	PREDICTED: two-component response regulator ORR1 [Musa acuminata subsp. malaccensis]		8.55	12.32	12.47	11.11	45.19	51.48	42.01	46.23	4.13	2.05	0	Up
LOC122016024	XP_042429102.1	product=zinc finger CCCH domain-containing protein 33-like	PF18044(CCCH-type zinc finger);PF12796(Ankyrin repeats (3 copies));	MZN1.16	hypothetical protein BHM03_00009695 [Ensete ventricosum]		27.9	17.97	18.95	21.61	34.86	58.1	47.61	46.85	2.15	1.11	0.01	Up
LOC121994169	XP_042404234.1	product=calcium-binding protein KIC-like	PF13833(EF-hand domain pair);	F13A10.13	hypothetical protein GW17_00047944 [Ensete ventricosum]		13.06	12.08	17.53	14.22	27.78	57.49	56.27	47.18	3.35	1.74	0	Up
LOC122052696	XP_042470300.1	product=phytoene synthase 2%2C chloroplastic-like	PF00494(Squalene/phytoene synthase);	PSY	phytoene synthase [Musa AAB Group]		11.34	26.38	23.29	20.34	43.89	52.24	45.67	47.27	2.32	1.22	0.01	Up
LOC122038677	XP_042454479.1	product=probable nucleoredoxin 1-2	PF03107(C1 domain);PF13905(Thioredoxin-like);	OsJ_11208	probable nucleoredoxin 1-1 [Elaeis guineensis]		16.96	17.9	24.14	19.67	36.82	61.42	44.15	47.46	2.41	1.27	0	Up
LOC122014806	XP_042427173.1	product=homeobox protein knotted-1-like 2 isoform X2	PF05920(Homeobox KN domain);PF03789(ELK domain);PF03791(KNOX2 domain);PF03790(KNOX1 domain);	F21J6.18	PREDICTED: homeobox protein knotted-1-like 13 isoform X1 [Musa acuminata subsp. malaccensis]		17.86	22.28	30.43	23.52	57.45	33.33	51.77	47.51	2.01	1.01	0.02	Up
LOC122003467	XP_042414508.1	product=uncharacterized protein LOC122003467 isoform X2	#N/A		hypothetical protein C4D60_Mb08t02180 [Musa balbisiana]		3.39	3.13	6.63	4.38	9.29	68.68	66.4	48.12	11.3	3.5	0	Up
LOC122045778	XP_042462083.1	product=ethylene-responsive transcription factor ERF057-like	PF00847(AP2 domain);	F28K19.29	hypothetical protein C4D60_Mb03t01440 [Musa balbisiana]		22.66	11.43	22.2	18.76	41.54	49.42	54.34	48.43	2.57	1.36	0	Up
LOC122005312	XP_042416244.1	product=carboxyvinyl-carboxyphosphonate phosphorylmutase%2C chloroplastic-like	PF13714(Phosphoenolpyruvate phosphomutase);	F22K20.14	PREDICTED: carboxyvinyl-carboxyphosphonate phosphorylmutase, chloroplastic-like [Musa acuminata subsp. malaccensis]		5.34	13.27	6.26	8.29	59.57	64.5	21.97	48.68	5.7	2.51	0	Up
LOC121975323	XP_042382836.1	product=GDP-L-galactose phosphorylase 2-like	#N/A	MCO15.7	PREDICTED: GDP-L-galactose phosphorylase 1-like [Musa acuminata subsp. malaccensis]		12.6	17.28	19.21	16.36	47.65	58.02	40.49	48.72	2.95	1.56	0	Up
LOC122043466	XP_042460017.1	product=auxin-responsive protein IAA31-like	PF02309(AUX/IAA family);	OsJ_36766	PREDICTED: auxin-induced protein 22D-like [Musa acuminata subsp. malaccensis]		1.45	6.5	13.52	7.16	50.6	46.92	48.96	48.83	6.87	2.78	0	Up
LOC121992615	XP_042403043.1	product=uncharacterized acetyltransferase At3g50280-like	PF02458(Transferase family);	MRO11.2	hypothetical protein C4D60_Mb10t08190 [Musa balbisiana]		14.07	23.83	15.74	17.88	46.62	55.19	44.85	48.89	2.71	1.44	0	Up
LOC121988514	XP_042397905.1	product=VAN3-binding protein-like	PF08458(Plant pleckstrin homology-like region);PF05703(Auxin canalisation);	F16M2_150	PREDICTED: VAN3-binding protein [Musa acuminata subsp. malaccensis]		15.05	25.09	31.27	23.8	51.76	60.78	34.6	49.04	2.03	1.02	0.02	Up
LOC121988370	XP_042397679.1	product=phenylpropanoylacetyl-CoA synthase	PF02797(Chalcone and stilbene synthases, C-terminal domain);PF00195(Chalcone and stilbene synthases, N-terminal domain);	DCS	diketide-CoA synthase [Curcuma zedoaria]		27.31	25.88	20.23	24.47	34.6	54.5	58.31	49.14	2.01	1.01	0.03	Up
LOC121980644	XP_042388701.1	product=arginine decarboxylase-like	PF02784(Pyridoxal-dependent decarboxylase, pyridoxal binding domain);	P0493C11.18	PREDICTED: arginine decarboxylase-like [Musa acuminata subsp. malaccensis]		9.04	13.77	18.37	13.73	24.28	54.2	69.04	49.17	3.67	1.88	0	Up
LOC121992098	XP_042402181.1	product=dehydration-responsive element-binding protein 1G-like	PF00847(AP2 domain);	OSJNBa0019K04.2	hypothetical protein BHM03_00002853 [Ensete ventricosum]		11.36	7.85	26.87	15.36	40.83	58.58	48.49	49.3	3.21	1.68	0	Up
LOC122017427	XP_042430978.1	product=chaperone protein dnaJ C76%2C chloroplastic-like	PF13370(4Fe-4S single cluster domain of Ferredoxin I);PF00226(DnaJ domain);	MKD15.10	hypothetical protein C4D60_Mb09t04870 [Musa balbisiana]		20.72	21.2	8.9	16.94	89.51	29.1	29.3	49.3	2.77	1.47	0.04	Up
LOC122024024	XP_042438454.1	product=E3 ubiquitin-protein ligase BIG BROTHER-like	PF13639(Ring finger domain);	TEL3S.1	hypothetical protein C4D60_Mb04t26950 [Musa balbisiana]		3.45	4.75	5.16	4.46	19.67	62.36	67.5	49.85	11.44	3.52	0	Up
LOC122033442	XP_042448392.1	product=23 kDa jasmonate-induced protein-like	#N/A		jasmonate-induced protein [Striga asiatica]		0.5	0.63	8.78	3.3	52.11	52.5	44.96	49.86	15.2	3.93	0.02	Up
LOC121973135	XP_042380655.1	product=protein LURP-one-related 8-like	PF04525(LURP-one-related);	T6A23.16	hypothetical protein C4D60_Mb11t17640 [Musa balbisiana]		10.87	11.06	14.15	12.03	59.65	39.38	51.71	50.25	4.14	2.05	0	Up
LOC121998556	XP_042409462.1	product=protein translation factor SUI1 homolog	PF01253(Translation initiation factor SUI1);	OsI_025373	hypothetical protein C4D60_Mb04t34810 [Musa balbisiana]		23.73	23.35	21.14	22.74	34.27	55.49	61.8	50.52	2.23	1.16	0.01	Up
LOC122016988	XP_042430375.1	product=patatin-like protein 2	PF01734(Patatin-like phospholipase);	OsI_29602	PREDICTED: patatin-like protein 2 isoform X2 [Musa acuminata subsp. malaccensis]		7.59	10.01	31.35	16.32	37.05	40.72	75.08	50.95	3.21	1.68	0.03	Up
LOC122000691	XP_042411045.1	product=uncharacterized protein LOC122000691 isoform X2	#N/A		PREDICTED: uncharacterized protein LOC103999642 isoform X4 [Musa acuminata subsp. malaccensis]		2.54	3.16	4.3	3.33	5.26	75.72	72.1	51.03	15.81	3.98	0	Up
LOC122052579	XP_042470105.1	product=uncharacterized protein LOC122052579	PF04667(cAMP-regulated phosphoprotein/endosulfine conserved region);		PREDICTED: uncharacterized protein LOC103988755 [Musa acuminata subsp. malaccensis]		16.83	18.18	24.32	19.78	34.6	42.51	76.18	51.1	2.64	1.4	0.01	Up
LOC122000401	XP_042410748.1	product=UPF0329 protein ECU05_1680/ECU11_0050-like	#N/A	OsI_15741	PREDICTED: protein PXR1 [Musa acuminata subsp. malaccensis]		14.67	26.94	26.57	22.73	41.53	44.91	67.84	51.43	2.3	1.2	0.02	Up
LOC122027078	XP_042441843.1	product=pirin-like protein	PF02678(Pirin);PF05726(Pirin C-terminal cupin domain);		PREDICTED: pirin-like protein [Musa acuminata subsp. malaccensis]		11.89	17.81	9.31	13	17.38	59.57	77.44	51.46	4.06	2.02	0	Up
LOC122005668	XP_042416720.1	product=glutamate decarboxylase-like	PF00282(Pyridoxal-dependent decarboxylase conserved domain);	GAD	PREDICTED: glutamate decarboxylase 4 [Musa acuminata subsp. malaccensis]		15.34	27.7	23.39	22.14	57.88	58.96	37.69	51.51	2.29	1.2	0	Up
LOC121982510	XP_042391567.1	product=CSC1-like protein ERD4	PF14703(Cytosolic domain of 10TM putative phosphate transporter);PF02714(Calcium-dependent channel, 7TM region, putative phosphate);PF13967(Late exocytosis, associated with Golgi transport);	ERD4	PREDICTED: CSC1-like protein ERD4 [Musa acuminata subsp. malaccensis]		11.86	8.96	27.31	16.04	23.07	93.79	37.9	51.59	3.22	1.69	0.04	Up
LOC122001191	XP_042411737.1	product=uncharacterized protein LOC122001191	#N/A		PREDICTED: uncharacterized protein LOC103996867 isoform X2 [Musa acuminata subsp. malaccensis]		17.8	18.27	22.3	19.46	51.51	54.02	49.67	51.73	2.64	1.4	0	Up
LOC121989198	XP_042399023.1	product=receptor-like protein kinase FERONIA	PF12819(Malectin-like domain);	F26O13.190	PREDICTED: receptor-like protein kinase FERONIA [Musa acuminata subsp. malaccensis]		16.97	21.93	24.24	21.04	41.18	62.93	51.46	51.86	2.46	1.3	0	Up
LOC121982369	XP_042391362.1	product=uncharacterized protein LOC121982369	#N/A				17.07	22.09	15.45	18.2	47.92	50.74	57.05	51.9	2.84	1.51	0	Up
LOC122012723	XP_042425288.1	product=uncharacterized protein LOC122012723	#N/A		hypothetical protein BHE74_00012278, partial [Ensete ventricosum]		27.45	21.25	13.62	20.78	43.17	41.47	72.86	52.5	2.54	1.34	0.03	Up
LOC122030064	XP_042445149.1	product=anamorsin homolog	PF08241(Methyltransferase domain);PF05093(Cytokine-induced anti-apoptosis inhibitor 1, Fe-S biogenesis);	GSVIVT01010181001	hypothetical protein C4D60_Mb10t21470 [Musa balbisiana]		3.04	11.42	3.54	6	64.92	35.78	56.8	52.5	8.72	3.12	0	Up
LOC122010283	XP_042422695.1	product=patatin-like protein 2	PF01734(Patatin-like phospholipase);	T9J22.23	PREDICTED: patatin-like protein 2 isoform X2 [Musa acuminata subsp. malaccensis]		9.75	10.77	17.51	12.68	41.7	48.59	67.76	52.68	4.21	2.07	0	Up
LOC122020049	XP_042433703.1	product=BAHD acyltransferase DCR-like	PF02458(Transferase family);	MRO11.2	hypothetical protein C4D60_Mb10t08190 [Musa balbisiana]		12.76	16.6	11.41	13.59	21.27	41.55	95.57	52.79	4.02	2.01	0	Up
LOC122005186	XP_042416068.1	product=protein SRC2-like	PF00168(C2 domain);	Glyma15g16360	hypothetical protein GW17_00036747 [Ensete ventricosum]		20.94	15.13	30.63	22.23	31.9	60.72	66.02	52.88	2.41	1.27	0.03	Up
LOC122035990	XP_042451090.1	product=uncharacterized protein LOC122035990	PF05553(Cotton fibre expressed protein);		hypothetical protein GW17_00017597 [Ensete ventricosum]		9.26	7.39	8.03	8.23	78.73	31.02	51.11	53.62	6.37	2.67	0	Up
LOC121989617	XP_042399693.1	product=protein translation factor SUI1 homolog	PF01253(Translation initiation factor SUI1);	OsI_025373	hypothetical protein C4D60_Mb04t34810 [Musa balbisiana]		25.46	26.59	27.73	26.59	42.54	49.28	69.12	53.65	2.03	1.02	0.01	Up
LOC121980300	XP_042388221.1	product=monodehydroascorbate reductase 3%2C cytosolic-like	PF07992(Pyridine nucleotide-disulphide oxidoreductase);	AFRR	hypothetical protein [Colocasia esculenta]		19.04	18.25	18.73	18.67	26.17	73.34	61.89	53.8	2.91	1.54	0	Up
LOC121975344	XP_042382876.1	product=nuclear transcription factor Y subunit C-1-like	PF00808(Histone-like transcription factor (CBF/NF-Y) and archaeal histone);	T8P19.100	nuclear transcription factor Y subunit C-4 [Elaeis guineensis]		28.18	33.85	18.46	26.83	50.43	44.48	69.16	54.69	2.04	1.03	0.04	Up
LOC122052392	XP_042469825.1	product=zinc finger CCCH domain-containing protein 33-like	PF18044(CCCH-type zinc finger);PF00023(Ankyrin repeat);	OSJNBa0056I11.7	PREDICTED: zinc finger CCCH domain-containing protein 33-like [Musa acuminata subsp. malaccensis]		17.42	12	33.91	21.11	58.67	64.01	42.1	54.93	2.57	1.36	0.01	Up
LOC121971386	XP_042378572.1	product=protein SRC2 homolog	PF00168(C2 domain);		PREDICTED: protein SRC2-like [Musa acuminata subsp. malaccensis]		23.63	18.06	35.47	25.72	36.48	59.51	70.08	55.36	2.18	1.12	0.04	Up
LOC121996573	XP_042406519.1	product=uncharacterized acetyltransferase At3g50280-like	PF02458(Transferase family);	MRO11.2	hypothetical protein C4D60_Mb10t08190 [Musa balbisiana]		17.14	29.22	19.9	22.09	55.75	56.05	54.46	55.42	2.49	1.32	0	Up
LOC122053461	XP_042471448.1	product=leucine-rich repeat extensin-like protein 3	#N/A				3.56	13.33	6.68	7.86	43.27	29.68	93.85	55.6	7.29	2.87	0	Up
LOC122032820	XP_042448066.1	product=expansin-A4-like	PF01357(Expansin C-terminal domain);	OsI_019659	Expansin-A2 [Ananas comosus]	qPCR	0	3.17	0.52	1.23	49.89	77.28	40.51	55.89	45.32	5.5	0.01	Up
LOC121968508	XP_042374781.1	product=uncharacterized protein LOC121968508	PF04520(Senescence regulator);		PREDICTED: uncharacterized protein LOC103991172 [Musa acuminata subsp. malaccensis]		6.94	11.55	6.98	8.49	55.82	38.43	74.86	56.37	6.68	2.74	0	Up
LOC122048002	XP_042465515.1	product=auxin-responsive protein IAA31-like	PF02309(AUX/IAA family);	OsJ_36766	PREDICTED: auxin-induced protein 22D-like [Musa acuminata subsp. malaccensis]		2.65	8.07	14.87	8.53	47.37	52.72	69.9	56.66	6.76	2.76	0	Up
LOC121990864	XP_042400856.1	product=uncharacterized protein LOC121990864	#N/A		PREDICTED: uncharacterized protein LOC103992351 [Musa acuminata subsp. malaccensis]		22.43	23.15	27.83	24.47	46.11	54.5	69.56	56.72	2.33	1.22	0	Up
LOC122032591	XP_042447831.1	product=expansin-A4-like	PF01357(Expansin C-terminal domain);PF03330(Lytic transglycolase);	OsJ_018161	Expansin-A2 [Ananas comosus]		0.21	2.86	3.04	2.04	50.65	73.86	45.9	56.8	27.95	4.8	0	Up
LOC122024078	XP_042438551.1	product=cycloartenol-C-24-methyltransferase 1-like	PF08498(Sterol methyltransferase C-terminal);PF08241(Methyltransferase domain);	OJ1119_B04.19-1	PREDICTED: cycloartenol-C-24-methyltransferase 1 [Musa acuminata subsp. malaccensis]		19.02	13.52	29.65	20.73	63.55	42.52	65.61	57.23	2.75	1.46	0	Up
LOC122012468	XP_042424949.1	product=disease resistance protein Pik-1-like	#N/A	PIK-1	PREDICTED: uncharacterized protein LOC103980998 [Musa acuminata subsp. malaccensis]		15.63	13.04	16.17	14.95	23.96	79.44	68.96	57.46	3.89	1.96	0	Up
LOC122027705	XP_042442639.1	product=heavy metal-associated isoprenylated plant protein 7-like	PF00403(Heavy-metal-associated domain);	MLE2.16	PREDICTED: heavy metal-associated isoprenylated plant protein 3-like [Musa acuminata subsp. malaccensis]		28.37	20.58	30.45	26.47	61.45	32.54	79.63	57.88	2.19	1.13	0.05	Up
LOC122038908	XP_042454814.1	product=probable WRKY transcription factor 70	PF03106(WRKY DNA -binding domain);	T5P19.50	hypothetical protein C4D60_Mb07t05430 [Musa balbisiana]		9.59	7.01	5.41	7.34	9.76	76	90.08	58.61	8.18	3.03	0	Up
LOC121991740	XP_042401700.1	product=EIN3-binding F-box protein 1-like	PF00646(F-box domain);PF13516(Leucine Rich repeat);	F13B15.15	hypothetical protein C4D60_Mb02t16580 [Musa balbisiana]		18.77	28.71	21.4	22.96	39.15	68.6	69.02	58.92	2.59	1.37	0	Up
LOC122017898	XP_042431548.1	product=FCS-Like Zinc finger 5-like	PF04570(zinc-finger of the FCS-type, C2-C2);	F28K19.24	PREDICTED: uncharacterized protein LOC103969120 [Musa acuminata subsp. malaccensis]		9.75	23.77	12.6	15.37	51.67	45.27	80.29	59.08	3.89	1.96	0	Up
LOC122045850	XP_042462173.1	product=auxin-induced protein 5NG4-like	PF00892(EamA-like transporter family);		hypothetical protein C4D60_Mb06t10310 [Musa balbisiana]		1.32	2.08	2.63	2.01	97.08	34.58	46.59	59.42	28.83	4.85	0	Up
LOC122053011	XP_042470763.1	product=dual specificity protein phosphatase 12-like	PF00782(Dual specificity phosphatase, catalytic domain);	YIR026C	hypothetical protein C4D60_Mb07t05960 [Musa balbisiana]		14.26	21.12	19.85	18.41	53.95	44.8	79.63	59.46	3.26	1.71	0	Up
LOC121973476	XP_042380831.1	product=cysteine-rich and transmembrane domain-containing protein WIH2-like	PF12734(Cysteine-rich TM module stress tolerance);				17.94	19.63	28.14	21.9	25.48	65.54	88.86	59.96	2.81	1.49	0.03	Up
LOC121984891	XP_042393991.1	product=cytokinin dehydrogenase 5-like	PF09265(Cytokinin dehydrogenase 1, FAD and cytokinin binding)	F1B16.2	PREDICTED: cytokinin dehydrogenase 5 [Musa acuminata subsp. malaccensis]	qPCR	1.17	7.05	2.18	3.47	90.3	45.58	47.38	61.08	17.32	4.11	0	Up
LOC122047253	XP_042464348.1	product=brassinosteroid-responsive RING protein 1-like	PF13639(Ring finger domain);	F2A19.60	PREDICTED: probable E3 ubiquitin-protein ligase RHA1A [Musa acuminata subsp. malaccensis]		14.41	41.19	23.52	26.37	74.06	48.49	61.5	61.35	2.31	1.21	0.03	Up
LOC121984256	XP_042393035.1	product=auxin-responsive protein IAA17-like isoform X2	PF02309(AUX/IAA family);	T9I22.11	PREDICTED: auxin-responsive protein IAA21-like [Musa acuminata subsp. malaccensis]		21.12	26.43	28.38	25.31	68.88	66.3	49.14	61.44	2.39	1.26	0	Up
LOC122041284	XP_042456856.1	product=non-specific lipid transfer protein GPI-anchored 2-like	PF14368(Probable lipid transfer);	MHJ24.6	PREDICTED: non-specific lipid-transfer protein-like protein At2g13820 [Musa acuminata subsp. malaccensis]		19.73	25.35	39.93	28.34	51.32	56.64	78.2	62.05	2.22	1.15	0.02	Up
LOC121991803	XP_042401816.1	product=LOB domain-containing protein 39-like	PF03195(Lateral organ boundaries (LOB) domain);	K8K14.16	hypothetical protein C4D60_Mb02t14310 [Musa balbisiana]		34.14	22.73	25.22	27.36	66.36	61.52	59.56	62.48	2.25	1.17	0	Up
LOC122022696	XP_042436702.1	product=GSH-induced LITAF domain protein-like	PF10601(LITAF-like zinc ribbon domain);	T19L5.5	PREDICTED: uncharacterized protein LOC103996641 [Musa acuminata subsp. malaccensis]		25.62	23.63	25.12	24.79	33.4	66.17	88.06	62.54	2.56	1.36	0.02	Up
LOC122027253	XP_042442114.1	product=uncharacterized protein LOC122027253	PF05097(Protein of unknown function (DUF688));		PREDICTED: uncharacterized protein LOC103995688 [Musa acuminata subsp. malaccensis]		5.69	5.81	11.06	7.52	7.61	76.09	105.03	62.91	8.72	3.12	0	Up
LOC122036649	XP_042451982.1	product=protein translation factor SUI1 homolog 2-like isoform X2	PF01253(Translation initiation factor SUI1);	OsI_025373	uncharacterized protein A4U43_C07F37840 [Asparagus officinalis]		36.46	27.48	26.77	30.24	73.83	48.26	66.77	62.95	2.05	1.04	0	Up
LOC121983200	XP_042392090.1	product=monothiol glutaredoxin-S3-like	#N/A	OSJNBb0063G05.32	hypothetical protein C4D60_Mb09t05900 [Musa balbisiana]		15.45	14.09	18.55	16.03	14.3	73.29	102.87	63.48	4.09	2.03	0.01	Up
LOC122029473	XP_042444402.1	product=BEL1-like homeodomain protein 4	PF05920(Homeobox KN domain);PF07526(Associated with HOX);	AP22.90	PREDICTED: BEL1-like homeodomain protein 4 [Musa acuminata subsp. malaccensis]		4.96	8.92	16.38	10.09	68.98	56.42	65.26	63.55	6.31	2.66	0	Up
LOC121985189	XP_042394420.1	product=late embryogenesis abundant protein At5g17165-like	#N/A	MKP11	hypothetical protein C4D60_Mb05t14140 [Musa balbisiana]		30.97	24.78	28.49	28.08	52.57	48.63	89.63	63.61	2.29	1.19	0.01	Up
LOC122035015	XP_042450310.1	product=expansin-A4-like	PF03330(Lytic transglycolase);PF01357(Expansin C-terminal domain);	OsI_019659	Expansin-A2 [Ananas comosus]		1.14	14.54	6.05	7.24	62.48	73.41	56.01	63.97	8.85	3.14	0	Up
LOC122026154	XP_042440729.1	product=uncharacterized protein LOC122026154	#N/A		hypothetical protein BHE74_00053631 [Ensete ventricosum]		12.75	23.32	15	17.02	52.9	51.04	88.69	64.21	3.82	1.94	0	Up
LOC122017189	XP_042430665.1	product=pectinesterase/pectinesterase inhibitor PPE8B-like	PF01095(Pectinesterase);PF04043(Plant invertase/pectin methylesterase inhibitor);		hypothetical protein C4D60_Mb07t13790 [Musa balbisiana]		4.85	26.02	22.43	17.77	57.05	98.06	37.67	64.26	3.59	1.84	0.02	Up
LOC122051476	XP_042468569.1	product=heat shock 70 kDa protein 4	PF00012(Hsp70 protein);	T16H11.7	PREDICTED: heat shock cognate 70 kDa protein 2 [Musa acuminata subsp. malaccensis]		23.31	24.75	29.69	25.92	59.64	75.13	58.07	64.28	2.46	1.3	0	Up
LOC122040869	XP_042456268.1	product=auxin-responsive protein IAA21-like	PF02309(AUX/IAA family);	F19B15.110	PREDICTED: auxin-responsive protein IAA21-like [Musa acuminata subsp. malaccensis]		4.48	10.28	22.97	12.57	87.78	54.68	51.23	64.56	5.08	2.35	0	Up
LOC121989377	XP_042399322.1	product=zinc finger CCCH domain-containing protein 2-like	PF00642(Zinc finger C-x8-C-x5-C-x3-H type (and similar));	P0671B11.13	hypothetical protein C4D60_Mb08t26280 [Musa balbisiana]		26.1	27.57	33.31	28.99	65.13	56.72	72.56	64.8	2.23	1.16	0	Up
LOC121987883	XP_042397527.1	product=probable nucleoredoxin 1-2	PF13905(Thioredoxin-like);PF03107(C1 domain);	OsJ_11208	probable nucleoredoxin 1-1 [Elaeis guineensis]		23.18	23.76	31.38	26.11	47.87	89.49	58.22	65.19	2.49	1.31	0	Up
LOC122022371	XP_042436273.1	product=BAHD acyltransferase DCR-like	PF02458(Transferase family);	MRO11.2	hypothetical protein C4D60_Mb10t08190 [Musa balbisiana]		3.62	9.82	4.54	5.99	30.85	47.65	117.64	65.38	11.35	3.5	0	Up
LOC122028209	XP_042443172.1	product=uncharacterized protein LOC122028209	PF06708(Protein of unknown function (DUF1195));		PREDICTED: uncharacterized protein LOC103979819 [Musa acuminata subsp. malaccensis]		21.51	25.62	44.17	30.43	45.5	75.06	77.68	66.08	2.2	1.14	0.04	Up
LOC122035009	XP_042450304.1	product=expansin-A4-like	PF01357(Expansin C-terminal domain);PF03330(Lytic transglycolase);	OsJ_018161	Expansin-A2 [Ananas comosus]		0.35	2.54	3.4	2.09	72.44	77.7	49.75	66.63	31.63	4.98	0	Up
LOC122010333	XP_042422758.1	product=FCS-Like Zinc finger 5-like	PF04570(zinc-finger of the FCS-type, C2-C2);	F28K19.24	PREDICTED: uncharacterized protein LOC103969120 [Musa acuminata subsp. malaccensis]		8.04	19.22	13.18	13.48	56.45	52.99	91.48	66.97	5.04	2.33	0	Up
LOC121999179	XP_042409830.1	product=uncharacterized protein LOC121999179	PF14009(PADRE domain);		hypothetical protein C4D60_Mb11t18270 [Musa balbisiana]		10.79	7.97	25.44	14.73	77.82	71.19	56.04	68.35	4.59	2.2	0	Up
LOC122003539	XP_042414577.1	product=phylloplanin-like	#N/A		hypothetical protein C4D60_Mb05t23340 [Musa balbisiana]		4.76	6.95	6.75	6.15	102.36	95.52	7.37	68.42	10.58	3.4	0	Up
LOC122028785	XP_042443610.1	product=uncharacterized protein LOC122028785	#N/A		hypothetical protein BHE74_00053631 [Ensete ventricosum]		13.72	25.91	17.37	19	53.15	52.75	101.2	69.04	3.7	1.89	0	Up
LOC122009541	XP_042421671.1	product=NDR1/HIN1-like protein 6	PF03168(Late embryogenesis abundant protein);	F1E22.7	hypothetical protein BHE74_00030997 [Ensete ventricosum]		12.56	26.95	38.81	26.11	63.48	77.94	71.05	70.83	2.73	1.45	0.01	Up
LOC122001855	XP_042412751.1	product=guanylate kinase 1-like	PF00625(Guanylate kinase);	Os12g0515600	PREDICTED: guanylate kinase 1-like [Musa acuminata subsp. malaccensis]		16.86	16.16	21.83	18.29	32.3	106.97	75.98	71.75	3.95	1.98	0	Up
LOC122055251	XP_042472552.1	product=transcription factor IBH1-like	#N/A	MFL8.8	hypothetical protein BHM03_00046327 [Ensete ventricosum]		22.18	29.69	19.39	23.75	64	52.2	100	72.07	3.06	1.61	0	Up
LOC122056399	XP_042474265.1	product=BURP domain-containing protein 3-like	PF03181(BURP domain);	B1060H01.8	hypothetical protein [Colocasia esculenta]		0.05	0.56	0.21	0.27	101.92	45.47	69.42	72.27	261.38	8.03	0	Up
LOC122021038	XP_042435042.1	product=zinc finger CCCH domain-containing protein 33-like	PF18044(CCCH-type zinc finger);PF00023(Ankyrin repeat);	OSJNBa0056I11.7	PREDICTED: zinc finger CCCH domain-containing protein 33-like [Musa acuminata subsp. malaccensis]		25.23	16.64	40.38	27.42	74.01	84.54	58.38	72.31	2.6	1.38	0	Up
LOC121999136	XP_042409833.1	product=auxin-induced protein 22D-like	PF02309(AUX/IAA family);	ARG13	hypothetical protein C4D60_Mb04t28200 [Musa balbisiana]		1.15	6.76	11.4	6.44	77.93	68.52	74.82	73.76	11.55	3.53	0	Up
[truncated: 54,082 more rows]

## Sheet: Table S2 (B)
Table S2. (A) Transcriptomic dataset for ginger either exposed to the volatile organic compounds (VOCs) produced by Pythium oligandrum or non-exposed (control) at 21 d. Summary of gene models and functional annotations for ginger genes and the RNA-seq dataset. (B) Based on the Pfam annotations, the list of upregulated ginger genes related to growth and stress responses in plants either exposed to…
[truncated: 164 more rows]
